# Supplementary material for: A systematic evidence map for the evaluation of noncancer health effects and exposures to polychlorinated biphenyl mixtures
Source: Environ Res. Author manuscript; Available in PMC 2024 Mar 1. (PMC10013199; doi:10.1016/j.envres.2022.115148)
Supplement: s2 [file NIHMS1875284-supplement-s2.xlsx]

## Sheet: Data Description
This file contains data used in:
A Systematic Evidence Map for the Evaluation of Noncancer Health Effects and Exposures to Polychlorinated Biphenyl Mixtures
Authors: Laura M. Carlson1*, Krista Christensen1*, Sharon K. Sagiv2, Pradeep Rajan3, Carolyn R. Klocke4, Pamela J. Lein4, Evan Coffman1, Rachel M. Shaffer1, Erin E. Yost1, Xabier Arzuaga1, Pam Factor-Litvak5, Alexander Sergeev6, Michal Toborek7, Michael S. Bloom8, Joanne Trgovcich9, Todd A. Jusko10, Larry Robertson11, John D. Meeker12, Aileen F. Keating13, Robyn Blain9, Raquel A. Silva9, Samantha…
1Office of Research and Development, Center for Public Health and Environmental Assessment, US Environmental Protection Agency, USA
2Center for Environmental Research and Children’s Health (CERCH), School of Public Health, University of California, Berkeley, CA, USA
3Pradeep Rajan LLC, Chapel Hill, NC, USA
4Department of Molecular Biosciences, University of California, Davis School of Veterinary Medicine, Davis, CA, USA
5Mailman School of Public Health, Columbia University, New York, NY, USA
6Ohio University, Athens, OH, USA
7University of Miami, Miami, FL, USA
8George Mason University, Fairfax, VA, USA
9ICF, Fairfax, VA, USA
10University of Rochester School of Medicine and Dentistry, Rochester, NY, USA
11University of Iowa, Iowa City, IA, USA
12University of Michigan, Ann Arbor, MI, USA
13Department of Animal Science, Iowa State University, Ames, IA, USA
14ICF, Fairfax, VA, Currently at National Institute of Environmental Health Sciences, USA
15ICF, Fairfax, VA, Currently at US Environmental Protection Agency, USA
*These authors contributed equally to this work
Corresponding author: Geniece M. Lehmann, lehmann.geniece@epa.gov
Office of Research and Development, Center for Public and Environmental Health Assessment, US Environmental Protection Agency, Durham, NC, USA

## Sheet: Data Dictionary
Table 1. List of Supplementary Files				Table 2. Contents of Supplementary File 1
Filename	Contents	Source		Contents	Description
PCB Supplementary File 1. xlsx	Literature Search Strategies and Results, Prioritized Studies, and Screening Approaches	This Microsoft Excel File		Table S1A: Search Strategies	Scientific Database Search Strategies (search strings, dates, and numerical results by database)
PCB Supplementary File 2_2015-2021.ris	All References identified in Literature Searches (2015 - 2021)	Provided as a separate RIS file		Table S1B: Literature Search Summary	Summary of literature search results and prioritization approaches
PCB Supplementary File 3_2015.ris	References identified in 2015 Literature Search	Provided as a separate RIS file		Table S1C: Seed References	References used as tracer studies in the document prioritization process
PCB Supplementary File 4_2016.ris	References identified in 2016 Literature Search	Provided as a separate RIS file		Tables S1D and S1E: DoCTER Prioritization	Description of DoCTER prioritization groups (Table S1D) and Studies Prioritized Using DoCTER supervised clustering and machine learning approaches (Table S1E)
PCB Supplementary File 5_2017.ris	References identified in 2017 Literature Search	Provided as a separate RIS file		Table S1F: SWIFT Prioritization	Studies Prioritized Using SWIFT Active-Screener machine learning approaches. For 2019 and 2020 search updates, this list also includes studies for which an abstract had not been retrieved, which were screened in litstream based on title only.
PCB Supplementary File 6_2018.ris	References identified in 2018 Literature Search	Provided as a separate RIS file		Tables S1G and S1H: Screening Categories	General Category Tags for Title-Abstract Screening and Full-Text (Table S1G), Health Effect Category Tags for Full-Text Screening (TableS1H)
PCB Supplementary File 7_2019.ris	References identified in 2019 Literature Search	Provided as a separate RIS file		Table S1I. Supplemental Categories	Screening Categories (Tags) used to identify supplemental studies for hazard identification
PCB Supplementary File 8_2020.ris	References identified in 2020 Literature Search	Provided as a separate RIS file		Table S1J. Evidence Database	Underlying data for Figures 4-10 and interactive visualizations
PCB Supplementary File 9_2021.ris	References identified in 2021 Literature Search	Provided as a separate RIS file

## Sheet: S1A. Search Strategies
Table S1A. Search Strategies - Search Strings, Databases, and Results
Database	Strategy	2015 Results	2016 Results	2017 Results	2018 Results	2019 Results	2020 Results	2021 Results
PubMed	((((pcb[tw] OR pcb's OR "pcbs") NOT ("printed circuit board" OR "printed circuit boards")) OR "polychlorinated biphenyl" OR "polychlorinated biphenyls" OR "aroclor" OR "aroclors" OR "arochlor" OR "arochlors" OR "chlophen" OR "chlophens" OR "chlorinated biphenyl" OR "chlorinated biphenyls" OR "chlorinated diphenyl" OR "chloro biphenyl" OR "chloro biphenyls" OR clophen OR "clophens" OR fenclor OR "…	19073	1256	881	998	1101	1646	1112
Web of Science	((((TS="pcb" OR TS="pcbs") NOT (TS="printed circuit board" OR TS="printed circuit boards")) OR TS="polychlorinated biphenyl" OR TS="polychlorinated biphenyls" OR TS="aroclor" OR TS="aroclors" OR TS="arochlor" OR TS="arochlors" OR TS="chlophen" OR TS="chlophens" OR TS="chlorinated biphenyl" OR TS="chlorinated biphenyls" OR TS="chlorinated diphenyl" OR TS="chlorinated diphenyls" OR TS="chloro biphe…	36950	751	2133	2324	2835	2789	2810
Toxline *Toxline search interface was retired in 2018.	@OR+(@TERM+@rn+1336-36-3+@TERM+@rn+12767-79-2+@TERM+@rn+64093-59-0+@TERM+@rn+12521-86-7+@TERM+@rn+55945-68-1+@TERM+@rn+62251-11-0+@TERM+@rn+37353-77-8+@TERM+@rn+11137-46-5+@TERM+@rn+27323-18-8+@TERM+@rn+25512-42-9+@TERM+@rn+25323-68-6+@TERM+@rn+26914-33-0+@TERM+@rn+25429-29-2+@TERM+@rn+26601-64-9+@TERM+@rn+28655-71-2+@TERM+@rn+55722-26-4+@TERM+@rn+53742-07-7+@TERM+@rn+2051-24-3)+@NOT+@org+"nih+re…	30442	1	458	2	NA*	NA*	NA*

## Sheet: S1B. Literature Search Summary
Table S1B: Literature Search Summary
			Number of Studies						Prioritization Method	Percentage prioritized
			Before Deduplication			After Deduplication		Not prioritized for screening
Search	Date	Search Date Limits	Pubmed	Toxline	WoS	Unique*	Screened
Original	2015-07-29	None	19073	30442	36950	50309	11177	39132	DoCTER	0.222167
Update 1	2016-08-31	July 30, 2015 - August 31, 2016	1256	1	751	1818	1818	0	N/A
Update 2	2017-09-05	August 1, 2016 - September 5, 2017	881	458	2133	2402	609	1793	SWIFT Active-Screener	0.253539
Update 3	2018-09-28	September 1, 2017 – September 30, 2018	998	2	2324	1868	819	1049	SWIFT Active-Screener	0.438437
Update 4	2019-10-18	August 1, 2018 - August 31, 2019	1101	0	2835	1758	855	903	SWIFT Active-Screener	0.486348
Update 5	2020-10-05	August 1, 2019 - September 1, 2020	1646	-	2789	1756	917	839	SWIFT Active-Screener	0.52221
Update 6	2021-10-01	August 1, 2020 - August 31, 2021	1112	-	2810	1788	842	946	SWIFT Active-Screener	0.470917
* After deduplication of WoS, PubMed and Toxline search results and removal of redirects

## Sheet: S1C. Seed References
Table S1C: Seed References for PCB Literature Prioritization Effort
Sagiv, SK; Thurston, SW; Bellinger, DC; Altshul, LM; Korrick, SA (2012) Neuropsychological measures of attention and impulse control among 8-year-old children exposed prenatally to organochlorines Environmental Health Perspectives 120:904-909. http://dx.doi.org/10.1289/ehp.1104372 HERO ID: 1066063
Boucher, O; Burden, MJ; Muckle, G; Saint-Amour, D; Ayotte, P; Dewailly, É; Nelson, CA; Jacobson, SW; Jacobson, JL (2012) Response inhibition and error monitoring during a visual go/no-go task in Inuit children exposed to lead, polychlorinated biphenyls, and methylmercury Environmental Health Perspectives 120:608-615. http://dx.doi.org/10.1289/ehp.1103828 HERO ID: 938526
Elnar, AA; Diesel, B; Desor, F; Feidt, C; Bouayed, J; Kiemer, AK; Soulimani, R (2012) Neurodevelopmental and behavioral toxicity via lactational exposure to the sum of six indicator non-dioxin-like-polychlorinated biphenyls (∑6 NDL-PCBs) in mice Toxicology 299:44-54. http://dx.doi.org/10.1016/j.tox.2012.05.004 HERO ID: 1323584
Jusko, TA; Sonneborn, D; Palkovicova, L; Kocan, A; Drobna, B; Trnovec, T; Hertz-Picciotto, I (2012) Pre- and postnatal polychlorinated biphenyl concentrations and longitudinal measures of thymus volume in infants Environmental Health Perspectives 120:595-600. http://dx.doi.org/10.1289/ehp.1104229 HERO ID: 994227
Yang, C-Y; Huang, T-S; Lin, K-C; Kuo, P; Tsai, P-C; Guo, YL (2011) Menstrual effects among women exposed to polychlorinated biphenyls and dibenzofurans Environmental Research 111:288-294. http://dx.doi.org/10.1016/j.envres.2010.11.011 HERO ID: 759774
Molnár, T; Vajdovich, P; Huszár, L (2011) Oxidative stress in the blood of pregnant rats and reduction of organ weights caused by the polychlorinated biphenyl congener 77 Toxicological and Environmental Chemistry 93:752-760. http://dx.doi.org/10.1080/02772248.2011.558509 HERO ID: 759824
Boix, J; Cauli, O; Leslie, H; Felipo, V (2011) Differential long-term effects of developmental exposure to polychlorinated biphenyls 52, 138 or 180 on motor activity and neurotransmission. Gender dependence and mechanisms involved Neurochemistry International 58:69-77. http://dx.doi.org/10.1016/j.neuint.2010.10.014 HERO ID: 759830
Goncharov, A; Pavuk, M; Foushee, HR; Carpenter, DO (2011) Blood pressure in relation to concentrations of PCB congeners and chlorinated pesticides Environmental Health Perspectives 119:319-325. http://dx.doi.org/10.1289/ehp.1002830 HERO ID: 759848
Johansen, EB; Knoff, M; Fonnum, F; Lausund, PL; Walaas, SI; Wøien, G; Sagvolden, T (2011) Postnatal exposure to PCB 153 and PCB 180, but not to PCB 52, produces changes in activity level and stimulus control in outbred male Wistar Kyoto rats Behavioral and Brain Functions 7:18. http://dx.doi.org/10.1186/1744-9081-7-18 HERO ID: 759813
He, P; Wang, A; Niu, Q; Guo, L; Xia, T; Chen, X (2011) Toxic effect of PBDE-47 on thyroid development, learning, and memory, and the interaction between PBDE-47 and PCB153 that enhances toxicity in rats Toxicology and Industrial Health 27:279-288. http://dx.doi.org/10.1177/0748233710387002 HERO ID: 759818
Cohn, BA; Cirillo, PM; Sholtz, RI; Ferrara, A; Park, J-S; Schwingl, PJ (2011) Polychlorinated biphenyl (PCB) exposure in mothers and time to pregnancy in daughters Reproductive Toxicology 31:290-296. http://dx.doi.org/10.1016/j.reprotox.2011.01.004 HERO ID: 759770
Lambertino, A; Turyk, M; Anderson, H; Freels, S; Persky, V (2011) Uterine leiomyomata in a cohort of Great Lakes sport fish consumers Environmental Research 111:565-572. http://dx.doi.org/10.1016/j.envres.2011.01.006 HERO ID: 759832
Den Hond, E; Dhooge, W; Bruckers, L; Schoeters, G; Nelen, V; van De Mieroop, E; Koppen, G; Bilau, M; Schroijen, C; Keune, H; Baeyens, W; van Larebeke, N (2011) Internal exposure to pollutants and sexual maturation in Flemish adolescents Journal of Exposure Science and Environmental Epidemiology 21:224-233. http://dx.doi.org/10.1038/jes.2010.2 HERO ID: 759851
Han, G; Ding, G; Lou, X; Wang, X; Han, J; Shen, H; Zhou, Y; Du, L (2011) Correlations of PCBs, DIOXIN, and PBDE with TSH in children's blood in areas of computer e-waste recycling Biomedical and Environmental Sciences 24:112-116. http://dx.doi.org/10.3967/0895-3988.2011.02.004 HERO ID: 759816
Jusko, TA; De Roos, AJ; Schwartz, SM; Lawrence, BP; Palkovicova, L; Nemessanyi, T; Drobna, B; Fabisikova, A; Kocan, A; Jahnova, E; Kavanagh, TJ; Trnovec, T; Hertz-Picciotto, I (2011) Maternal and early postnatal polychlorinated biphenyl exposure in relation to total serum immunoglobulin concentrations in 6-month-old infants Journal of Immunotoxicology 8:95-100. http://dx.doi.org/10.3109/1547691x.…
Dhooge, W; Den Hond, E; Koppen, G; Bruckers, L; Nelen, V; van De Mieroop, E; Bilau, M; Croes, K; Baeyens, W; Schoeters, G; van Larebeke, N (2011) Internal exposure to pollutants and sex hormone levels in Flemish male adolescents in a cross-sectional study: Associations and dose-response relationships Journal of Exposure Science and Environmental Epidemiology 21:106-113. http://dx.doi.org/10.1038/…
Dickerson, SM; Cunningham, SL; Patisaul, HB; Woller, MJ; Gore, AC (2011) Endocrine disruption of brain sexual differentiation by developmental PCB exposure Endocrinology 152:581-594. http://dx.doi.org/10.1210/en.2010-1103 HERO ID: 759764
Dickerson, SM; Cunningham, SL; Gore, AC (2011) Prenatal PCBs disrupt early neuroendocrine development of the rat hypothalamus Toxicology and Applied Pharmacology 252:36-46. http://dx.doi.org/10.1016/j.taap.2011.01.012 HERO ID: 759826
Selvakumar, K; Sheerin Banu, L; Krishnamoorthy, G; Venkataraman, P; Elumalai, P; Arunakaran, J (2011) Differential expression of androgen and estrogen receptors in PCB (Aroclor 1254)-exposed rat ventral prostate: Impact of alpha-tocopherol Experimental and Toxicologic Pathology 63:105-112. http://dx.doi.org/10.1016/j.etp.2009.10.003 HERO ID: 759831
Meeker, JD; Maity, A; Missmer, SA; Williams, PL; Mahalingaiah, S; Ehrlich, S; Berry, KF; Altshul, L; Perry, MJ; Cramer, DW; Hauser, R (2011) Serum concentrations of polychlorinated biphenyls in relation to in vitro fertilization outcomes Environmental Health Perspectives 119:1010-1016. http://dx.doi.org/10.1289/ehp.1002922 HERO ID: 759782
Burns, JS; Williams, PL; Sergeyev, O; Korrick, S; Lee, MM; Revich, B; Altshul, L; Del Prato, JT; Humblet, O; Patterson, DG, Jr; Turner, WE; Needham, LL; Starovoytov, M; Hauser, R (2011) Serum dioxins and polychlorinated biphenyls are associated with growth among Russian boys Pediatrics 127:e59-e68. http://dx.doi.org/10.1542/peds.2009-3556 HERO ID: 759763
Grandjean, P; Henriksen, JE; Choi, AL; Petersen, MS; Dalgård, C; Nielsen, F; Weihe, P (2011) Marine food pollutants as a risk factor for hypoinsulinemia and type 2 diabetes Epidemiology 22:410-417. http://dx.doi.org/10.1097/ede.0b013e318212fab9 HERO ID: 759810
Dirinck, E; Jorens, PG; Covaci, A; Geens, T; Roosens, L; Neels, H; Mertens, I; van Gaal, L (2011) Obesity and persistent organic pollutants: Possible obesogenic effect of organochlorine pesticides and polychlorinated biphenyls Obesity 19:709-714. http://dx.doi.org/10.1038/oby.2010.133 HERO ID: 759849
Rocheleau, CM; Bertke, SJ; Deddens, JA; Ruder, AM; Lawson, CC; Waters, MA; Hopf, NB; Riggs, MA; Whelan, EA (2011) Maternal exposure to polychlorinated biphenyls and the secondary sex ratio: An occupational cohort study Environmental Health 10:20. http://dx.doi.org/10.1186/1476-069x-10-20 HERO ID: 759811
Lee, DH; Steffes, MW; Sjödin, A; Jones, RS; Needham, LL; Jacobs, DR, Jr (2011) Low dose organochlorine pesticides and polychlorinated biphenyls predict obesity, dyslipidemia, and insulin resistance among people free of diabetes PLoS ONE 6:e15977. http://dx.doi.org/10.1371/journal.pone.0015977 HERO ID: 759846
Kopec, AK; Burgoon, LD; Ibrahim-Aibo, D; Mets, BD; Tashiro, C; Potter, D; Sharratt, B; Harkema, JR; Zacharewski, TR (2010) PCB153-elicited hepatic responses in the immature, ovariectomized C57BL/6 mice: Comparative toxicogenomic effects of dioxin and non-dioxin-like ligands Toxicology and Applied Pharmacology 243:359-371. http://dx.doi.org/10.1016/j.taap.2009.12.003 HERO ID: 759769
Han, D-Y; Kang, S-R; Park, O-S; Cho, J-H; Won, C-K; Park, H-S; Park, K-I; Kim, E-H; Kim, G-S (2010) Hypothyroidism induced by polychlorinated biphenyls and up-regulation of transthyretin Bulletin of Environmental Contamination and Toxicology 84:66-70. http://dx.doi.org/10.1007/s00128-009-9890-6 HERO ID: 759778
Lai, I; Chai, Y; Simmons, D; Luthe, G; Coleman, MC; Spitz, D; Haschek, WM; Ludewig, G; Robertson, LW (2010) Acute toxicity of 3,3',4,4',5-pentachlorobiphenyl (PCB 126) in male Sprague-Dawley rats: Effects on hepatic oxidative stress, glutathione and metals status Environment International 36:918-923. http://dx.doi.org/10.1016/j.envint.2009.11.002 HERO ID: 759780
Park, HY; Hertz-Picciotto, I; Sovcikova, E; Kocan, A; Drobna, B; Trnovec, T (2010) Neurodevelopmental toxicity of prenatal polychlorinated biphenyls (PCBs) by chemical structure and activity: A birth cohort study Environmental Health: A Global Access Science Source 9:51. http://dx.doi.org/10.1186/1476-069x-9-51 HERO ID: 759759
Sagiv, SK; Thurston, SW; Bellinger, DC; Tolbert, PE; Altshul, LM; Korrick, SA (2010) Prenatal organochlorine exposure and behaviors associated with attention deficit hyperactivity disorder in school-aged children American Journal of Epidemiology 171:593-601. http://dx.doi.org/10.1093/aje/kwp427 HERO ID: 759766
Verner, MA; Plusquellec, P; Muckle, G; Ayotte, P; Dewailly, É; Jacobson, SW; Jacobson, JL; Charbonneau, M; Haddad, S (2010) Alteration of infant attention and activity by polychlorinated biphenyls: Unravelling critical windows of susceptibility using physiologically based pharmacokinetic modeling NeuroToxicology 31:424-431. http://dx.doi.org/10.1016/j.neuro.2010.05.011 HERO ID: 759772
Lin, K-C; Huang, P-C; Yeh, P-S; Kuo, J-R; Ke, D-S (2010) Comparing mini-mental state examination and attention and digit span in elderly exposed to polychlorinated biphenyls and polychlorinated dibenzofurans Psychogeriatrics 10:191-197. http://dx.doi.org/10.1111/j.1479-8301.2010.00341.x HERO ID: 759808
Langer, P; Kocan, A; Drobna, B; Susienkova, K; Radikova, Z; Huckova, M; Imrich, R; Ksinantova, L; Klimes, I (2010) Polychlorinated biphenyls and testosterone: Age and congener related correlation approach in heavily exposed males Endocrine Regulations 44:109-114. http://dx.doi.org/10.4149/endo_2010_03_109 HERO ID: 759760
Plusquellec, P; Muckle, G; Dewailly, E; Ayotte, P; Bégin, G; Desrosiers, C; Després, C; Saint-Amour, D; Poitras, K (2010) The relation of environmental contaminants exposure to behavioral indicators in Inuit preschoolers in Arctic Quebec NeuroToxicology 31:17-25. http://dx.doi.org/10.1016/j.neuro.2009.10.008 HERO ID: 580063
Jusko, TA; De Roos, AJ; Schwartz, SM; Lawrence, BP; Palkovicova, L; Nemessanyi, T; Drobna, B; Fabisikova, A; Kocan, A; Sonneborn, D; Jahnova, E; Kavanagh, TJ; Trnovec, T; Hertz-Picciotto, I (2010) A cohort study of developmental polychlorinated biphenyl (PCB) exposure in relation to post-vaccination antibody response at 6-months of age Environmental Research 110:388-395. http://dx.doi.org/10.1016…
Darnerud, PO; Lignell, S; Glynn, A; Aune, M; Törnkvist, A; Stridsberg, M (2010) POP levels in breast milk and maternal serum and thyroid hormone levels in mother-child pairs from Uppsala, Sweden Environment International 36:180-187. http://dx.doi.org/10.1016/j.envint.2009.11.001 HERO ID: 759775
Heilmann, C; Budtz-Jørgensen, E; Nielsen, F; Heinzow, B; Weihe, P; Grandjean, P (2010) Serum concentrations of antibodies against vaccine toxoids in children exposed perinatally to immunotoxicants Environmental Health Perspectives 118:1434-1438. http://dx.doi.org/10.1289/ehp.1001975 HERO ID: 759783
Jackson, LW; Lynch, CD; Kostyniak, PJ; McGuinness, BM; Buck Louis, GM (2010) Prenatal and postnatal exposure to polychlorinated biphenyls and child size at 24 months of age Reproductive Toxicology 29:25-31. http://dx.doi.org/10.1016/j.reprotox.2009.09.008 HERO ID: 759771
Murphy, LE; Gollenberg, AL; Buck Louis, GM; Kostyniak, PJ; Sundaram, R (2010) Maternal serum preconception polychlorinated biphenyl concentrations and infant birth weight Environmental Health Perspectives 118:297-302. http://dx.doi.org/10.1289/ehp.0901150 HERO ID: 759781
Cave, M; Appana, S; Patel, M; Falkner, KC; McClain, CJ; Brock, G (2010) Polychlorinated biphenyls, lead, and mercury are associated with liver disease in American adults: NHANES 2003-2004 Environmental Health Perspectives 118:1735-1742. http://dx.doi.org/10.1289/ehp.1002720 HERO ID: 669546
Boucher, O; Bastien, CH; Saint-Amour, D; Dewailly, É; Ayotte, P; Jacobson, JL; Jacobson, SW; Muckle, G (2010) Prenatal exposure to methylmercury and PCBs affects distinct stages of information processing: An event-related potential study with Inuit children NeuroToxicology 31:373-384. http://dx.doi.org/10.1016/j.neuro.2010.04.005 HERO ID: 759773
Sitarek, K; Gralewicz, S (2009) Early developmental effects of separate or combined perinatal exposure to methylmercury (MeHg) and 2,2',4,4',5,5'-hexachlorobiphenyl (PCB 153) in the rat International Journal of Occupational Medicine and Environmental Health 22:89-105. http://dx.doi.org/10.2478/v10001-009-0015-6 HERO ID: 629957
Haase, RF; McCaffrey, RJ; Santiago-Rivera, AL; Morse, GS; Tarbell, A (2009) Evidence of an age-related threshold effect of polychlorinated biphenyls (PCBs) on neuropsychological functioning in a Native American population Environmental Research 109:73-85. http://dx.doi.org/10.1016/j.envres.2008.10.003 HERO ID: 150637
Newman, J; Gallo, MV; Schell, LM; DeCaprio, AP; Denham, M; Deane, GD (2009) Analysis of PCB congeners related to cognitive functioning in adolescents NeuroToxicology 30:686-696. http://dx.doi.org/10.1016/j.neuro.2009.05.006 HERO ID: 199863
Pan, IJ; Daniels, JL; Goldman, BD; Herring, AH; Siega-Riz, AM; Rogan, WJ (2009) Lactational exposure to polychlorinated biphenyls, dichlorodiphenyltrichloroethane, and dichlorodiphenyldichloroethylene and infant neurodevelopment: An analysis of the pregnancy, infection, and nutrition babies study Environmental Health Perspectives 117:488-494. http://dx.doi.org/10.1289/ehp.0800063 HERO ID: 629653
Park, HY; Park, JS; Sovcikova, E; Kocan, A; Linderholm, L; Bergman, A; Trnovec, T; Hertz-Picciotto, I (2009) Exposure to hydroxylated polychlorinated biphenyls (OH-PCBs) in the prenatal period and subsequent neurodevelopment in eastern Slovakia Environmental Health Perspectives 117:1600-1606. http://dx.doi.org/10.1289/ehp.0900611 HERO ID: 758050
Cok, I; Durmaz, TC; Durmaz, E; Satiroglu, MH; Kabukcu, C (2009) Determination of organochlorine pesticide and polychlorinated biphenyl levels in adipose tissue of infertile men Environmental Monitoring and Assessment 162:301-309. http://dx.doi.org/10.1007/s10661-009-0797-9 HERO ID: 150624
Porpora, MG; Medda, E; Abballe, A; Bolli, S; De Angelis, I; di Domenico, A; Ferro, A; Ingelido, AM; Maggi, A; Panici, PB; De Felip, E (2009) Endometriosis and organochlorinated environmental pollutants: A case-control study on Italian women of reproductive age Environmental Health Perspectives 117:1070-1075. http://dx.doi.org/10.1289/ehp.0800273 HERO ID: 150670
Buck Louis, GM; Dmochowski, J; Lynch, C; Kostyniak, P; McGuinness, BM; Vena, JE (2009) Polychlorinated biphenyl serum concentrations, lifestyle and time-to-pregnancy Human Reproduction 24:451-458. http://dx.doi.org/10.1093/humrep/den373 HERO ID: 758064
Schell, LM; Gallo, MV; Ravenscroft, J; Decaprio, AP (2009) Persistent organic pollutants and anti-thyroid peroxidase levels in Akwesasne Mohawk young adults Environmental Research 109:86-92. http://dx.doi.org/10.1016/j.envres.2008.08.015 HERO ID: 150680
Dallaire, R; Muckle, G; Dewailly, É; Jacobson, SW; Jacobson, JL; Sandanger, TM; Sandau, CD; Ayotte, P (2009) Thyroid hormone levels of pregnant Inuit women and their infants exposed to environmental contaminants Environmental Health Perspectives 117:1014-1020. http://dx.doi.org/10.1289/ehp.0800219 HERO ID: 199563
Roya, R; Baludu, GS; Reddy, BS (2009) Possible aggravating impact of gene polymorphism in women with endometriosis Indian Journal of Medical Research 129:395-400. https://www.ncbi.nlm.nih.gov/pubmed/19535834 HERO ID: 516365
Roze, E; Meijer, L; Bakker, A; van Braeckel, KNJA; Sauer, PJJ; Bos, AF (2009) Prenatal exposure to organohalogens, including brominated flame retardants, influences motor, cognitive, and behavioral performance at school age Environmental Health Perspectives 117:1953-1958. http://dx.doi.org/10.1289/ehp.0901015 HERO ID: 758049
Goncharov, A; Rej, R; Negoita, S; Schymura, M; Santiago-Rivera, A; Morse, G; Akwesasne Task Force on the Environment; Carpenter, DO (2009) Lower serum testosterone associated with elevated polychlorinated biphenyl concentrations in Native American men Environmental Health Perspectives 117:1454-1460. http://dx.doi.org/10.1289/ehp.0800134 HERO ID: 758052
Dallaire, R; Dewailly, É; Pereg, D; Dery, S; Ayotte, P (2009) Thyroid function and plasma concentrations of polyhalogenated compounds in Inuit adults Environmental Health Perspectives 117:1380-1386. http://dx.doi.org/10.1289/ehp.0900633 HERO ID: 758053
Powers, BE; Poon, E; Sable, HJK; Schantz, SL (2009) Developmental exposure to PCBs, MeHg, or both: Long-term effects on auditory function Environmental Health Perspectives 117:1101-1107. http://dx.doi.org/10.1289/ehp.0800428 HERO ID: 199798
Cocchi, D; Tulipano, G; Colciago, A; Sibilia, V; Pagani, F; Viganò, D; Rubino, T; Parolaro, D; Bonfanti, P; Colombo, A; Celotti, F (2009) Chronic treatment with polychlorinated biphenyls (PCB) during pregnancy and lactation in the rat: Part 1: Effects on somatic growth, growth hormone-axis activity and bone mass in the offspring Toxicology and Applied Pharmacology 237:127-136. http://dx.doi.org/1…
Colciago, A; Casati, L; Mornati, O; Vergoni, AV; Santagostino, A; Celotti, F; Negri-Cesi, P (2009) Chronic treatment with polychlorinated biphenyls (PCB) during pregnancy and lactation in the rat: Part 2: Effects on reproductive parameters, on sex behavior, on memory retention and on hypothalamic expression of aromatase and 5alpha-reductases in the offspring Toxicology and Applied Pharmacology 23…
Yang, D; Kim, KH; Phimister, A; Bachstetter, AD; Ward, TR; Stackman, RW; Mervis, RF; Wisniewski, AB; Klein, SL; Kodavanti, PRS; Anderson, KA; Wayman, G; Pessah, IN; Lein, PJ (2009) Developmental exposure to polychlorinated biphenyls interferes with experience-dependent dendritic plasticity and ryanodine receptor expression in weanling rats Environmental Health Perspectives 117:426-435. http://dx.…
Turyk, M; Anderson, H; Knobeloch, L; Imm, P; Persky, V (2009) Organochlorine exposure and incidence of diabetes in a cohort of Great Lakes sport fish consumers Environmental Health Perspectives 117:1076-1082. http://dx.doi.org/10.1289/ehp.0800281 HERO ID: 150689
Verhulst, SL; Nelen, V; Hond, ED; Koppen, G; Beunckens, C; Vael, C; Schoeters, G; Desager, K (2009) Intrauterine exposure to environmental pollutants and body mass index during the first 3 years of life Environmental Health Perspectives 117:122-126. http://dx.doi.org/10.1289/ehp.0800003 HERO ID: 199674
Turyk, ME; Anderson, HA; Knobeloch, L; Imm, P; Persky, VW (2009) Prevalence of diabetes and body burdens of polychlorinated biphenyls, polybrominated diphenyl ethers, and p,p′-diphenyldichloroethene in Great Lakes sport fish consumers Chemosphere 75:674-679. http://dx.doi.org/10.1016/j.chemosphere.2008.12.035 HERO ID: 595045
Sable, HJK; Eubig, PA; Powers, BE; Wang, VC; Schantz, SL (2009) Developmental exposure to PCBs and/or MeHg: Effects on a differential reinforcement of low rates (DRL) operant task before and after amphetamine drug challenge Neurotoxicology and Teratology 31:149-158. http://dx.doi.org/10.1016/j.ntt.2008.12.006 HERO ID: 656579
Konishi, K; Sasaki, S; Kato, S; Ban, S; Washino, N; Kajiwara, J; Todaka, T; Hirakawa, H; Hori, T; Yasutake, D; Kishi, R (2009) Prenatal exposure to PCDDs/PCDFs and dioxin-like PCBs in relation to birth weight Environmental Research 109:906-913. http://dx.doi.org/10.1016/j.envres.2009.07.010 HERO ID: 199720
Tan, J; Loganath, A; Chong, YS; Obbard, JP (2009) Exposure to persistent organic pollutants in utero and related maternal characteristics on birth outcomes: A multivariate data analysis approach Chemosphere 74:428-433. http://dx.doi.org/10.1016/j.chemosphere.2008.09.045 HERO ID: 526782
McGlynn, KA; Guo, X; Graubard, BI; Brock, JW; Klebanoff, MA; Longnecker, MP (2009) Maternal pregnancy levels of polychlorinated biphenyls and risk of hypospadias and cryptorchidism in male offspring Environmental Health Perspectives 117:1472-1476. http://dx.doi.org/10.1289/ehp.0800389 HERO ID: 758051
Terrell, ML; Berzen, AK; Small, CM; Cameron, LL; Wirth, JJ; Marcus, M (2009) A cohort study of the association between secondary sex ratio and parental exposure to polybrominated biphenyl (PBB) and polychlorinated biphenyl (PCB) Environmental Health 8:35. http://dx.doi.org/10.1186/1476-069x-8-35 HERO ID: 1004972
Lopez-Espinosa, MJ; Vizcaino, E; Murcia, M; Llop, S; Espada, M; Seco, V; Marco, A; Rebagliato, M; Grimalt, JO; Ballester, F (2009) Association between thyroid hormone levels and 4,4'-DDE concentrations in pregnant women (Valencia, Spain) Environmental Research 109:479-485. http://dx.doi.org/10.1016/j.envres.2009.02.003 HERO ID: 199859
Alvarez-Pedrerol, M; Guxens, M; Ibarluzea, J; Rebagliato, M; Rodriguez, À; Espada, M; Goñi, F; Basterrechea, M; Sunyer, J (2009) Organochlorine compounds, iodine intake, and thyroid hormone levels during pregnancy Environmental Science and Technology 43:7909–7915. http://dx.doi.org/10.1021/es9007273 HERO ID: 644434
Uemura, H; Arisawa, K; Hiyoshi, M; Kitayama, A; Takami, H; Sawachika, F; Dakeshita, S; Nii, K; Satoh, H; Sumiyoshi, Y; Morinaga, K; Kodama, K; Suzuki, T-I; Nagai, M; Suzuki, T (2009) Prevalence of metabolic syndrome associated with body burden levels of dioxin and related compounds among Japan's general population Environmental Health Perspectives 117:568-573. http://dx.doi.org/10.1289/ehp.080001…
Fischer, C; Fredriksson, A; Eriksson, P (2008) Neonatal co-exposure to low doses of an ortho-PCB (PCB 153) and methyl mercury exacerbate defective developmental neurobehavior in mice Toxicology 244:157-165. http://dx.doi.org/10.1016/j.tox.2007.11.006 HERO ID: 629956
Kanagawa, Y; Matsumoto, S; Koike, S; Tajima, B; Fukiwake, N; Shibata, S; Uchi, H; Furue, M; Imamura, T (2008) Association of clinical findings in Yusho patients with serum concentrations of polychlorinated biphenyls, polychlorinated quarterphenyls and 2,3,4,7,8-pentachlorodibenzofuran more than 30 years after the poisoning event Environmental Health 7:47. http://dx.doi.org/10.1186/1476-069x-7-47 …
Petersen, MS; Halling, J; Bech, S; Wermuth, L; Weihe, P; Nielsen, F; Jørgensen, PJ; Budtz-Jørgensen, E; Grandjean, P (2008) Impact of dietary exposure to food contaminants on the risk of Parkinson's disease NeuroToxicology 29:584-590. http://dx.doi.org/10.1016/j.neuro.2008.03.001 HERO ID: 150667
Sagiv, SK; Nugent, JK; Brazelton, TB; Choi, AL; Tolbert, PE; Altshul, LM; Korrick, SA (2008) Prenatal organochlorine exposure and measures of behavior in infancy using the Neonatal Behavioral Assessment Scale (NBAS) Environmental Health Perspectives 116:666-673. http://dx.doi.org/10.1289/ehp.10553 HERO ID: 199714
Lin, KC; Guo, NW; Tsai, PC; Yang, CY; Guo, YL (2008) Neurocognitive changes among elderly exposed to PCBs/PCDFs in Taiwan Environmental Health Perspectives 116:184-189. http://dx.doi.org/10.1289/ehp.10134 HERO ID: 627057
Wilhelm, M; Ranft, U; Krämer, U; Wittsiepe, J; Lemm, F; Fürst, P; Eberwein, G; Winneke, G (2008) Lack of neurodevelopmental adversity by prenatal exposure of infants to current lowered PCB levels: Comparison of two German birth cohort studies Journal of Toxicology and Environmental Health, Part A: Current Issues 71:700-702. http://dx.doi.org/10.1080/15287390801984904 HERO ID: 758059
Fitzgerald, EF; Belanger, EE; Gomez, MI; Cayo, M; McCaffrey, RJ; Seegal, RF; Jansing, RL; Hwang, SA; Hicks, HE (2008) Polychlorinated biphenyl exposure and neuropsychological status among older residents of upper Hudson River communities Environmental Health Perspectives 116:209-215. http://dx.doi.org/10.1289/ehp.10432 HERO ID: 470978
Çok, I; Donmez, MK; Satıroğlu, MH; Aydınuraz, B; Henkelmann, B; Shen, H; Kotalik, J; Schramm, KW (2008) Concentrations of polychlorinated dibenzo-p-dioxins (PCDDs), polychlorinated dibenzofurans (PCDFs), and dioxin-like PCBs in adipose tissue of infertile men Archives of Environmental Contamination and Toxicology 55:143-152. http://dx.doi.org/10.1007/s00244-007-9094-1 HERO ID: 197624
Tsukimori, K; Tokunaga, S; Shibata, S; Uchi, H; Nakayama, D; Ishimaru, T; Nakano, H; Wake, N; Yoshimura, T; Furue, M (2008) Long-term effects of polychlorinated biphenyls and dioxins on pregnancy outcomes in women affected by the Yusho incident Environmental Health Perspectives 116:626-630. http://dx.doi.org/10.1289/ehp.10686 HERO ID: 198596
Leijs, MM; Koppe, JG; Olie, K; van Aalderen, WMC; de Voogt, P; Vulsma, T; Westra, M; ten Tusscher, GW (2008) Delayed initiation of breast development in girls with higher prenatal dioxin exposure; a longitudinal cohort study Chemosphere 73:999-1004. http://dx.doi.org/10.1016/j.chemosphere.2008.05.053 HERO ID: 199058
Stewart, PW; Lonky, E; Reihman, J; Pagano, J; Gump, BB; Darvill, T (2008) The relationship between prenatal PCB exposure and intelligence (IQ) in 9-year-old children Environmental Health Perspectives 116:1416-1422. http://dx.doi.org/10.1289/ehp.11058 HERO ID: 199686
Glynn, A; Thuvander, A; Aune, M; Johannisson, A; Darnerud, PO; Ronquist, G; Cnattingius, S (2008) Immune cell counts and risks of respiratory infections among infants exposed pre- and postnatally to organochlorine compounds: A prospective study Environmental Health: A Global Access Science Source 7:62. http://dx.doi.org/10.1186/1476-069x-7-62 HERO ID: 150635
Herbstman, JB; Sjödin, A; Apelberg, BJ; Witter, FR; Halden, RU; Patterson, DG, Jr; Panny, SR; Needham, LL; Goldman, LR (2008) Birth delivery mode modifies the associations between prenatal polychlorinated biphenyl (PCB) and polybrominated diphenyl ether (PBDE) and neonatal thyroid hormone levels Environmental Health Perspectives 116:1376-1382. http://dx.doi.org/10.1289/ehp.11379 HERO ID: 150638
Schell, LM; Gallo, MV; Denham, M; Ravenscroft, J; Decaprio, AP; Carpenter, DO (2008) Relationship of thyroid hormone levels to levels of polychlorinated biphenyls, lead, p,p'-DDE, and other toxicants in Akwesasne Mohawk youth Environmental Health Perspectives 116:806-813. http://dx.doi.org/10.1289/ehp.10490 HERO ID: 171215
Cao, Y; Winneke, G; Wilhelm, M; Wittsiepe, J; Lemm, F; Fürst, P; Ranft, U; Imöhl, M; Kraft, M; Oesch-Bartlomowicz, B; Krämer, U (2008) Environmental exposure to dioxins and polychlorinated biphenyls reduce levels of gonadal hormones in newborns: Results from the Duisburg cohort study International Journal of Hygiene and Environmental Health 211:30-39. http://dx.doi.org/10.1016/j.ijheh.2007.04.005…
Wilhelm, M; Wittsiepe, J; Lemm, F; Ranft, U; Krämer, U; Fürst, P; Röseler, SC; Greshake, M; Imöhl, M; Eberwein, G; Rauchfuss, K; Kraft, M; Winneke, G (2008) The Duisburg birth cohort study: Influence of the prenatal exposure to PCDD/Fs and dioxin-like PCBs on thyroid hormone status in newborns and neurodevelopment of infants until the age of 24 months Mutation Research 659:83-92. [Review] http://…
Trnovec, T; Šovčíková, E; Hust'ák, M; Wimmerová, S; Kočan, A; Jurečková, D; Langer, P; Palkovičová, L; Drobná, B (2008) Exposure to polychlorinated biphenyls and hearing impairment in children Environmental Toxicology and Pharmacology 25:183-187. http://dx.doi.org/10.1016/j.etap.2007.10.030 HERO ID: 199677
Chevrier, J; Eskenazi, B; Holland, N; Bradman, A; Barr, DB (2008) Effects of exposure to polychlorinated biphenyls and organochlorine pesticides on thyroid function during pregnancy American Journal of Epidemiology 168:298-310. http://dx.doi.org/10.1093/aje/kwn136 HERO ID: 199678
Dallaire, R; Dewailly, É; Ayotte, P; Muckle, G; Laliberté, C; Bruneau, S (2008) Effects of prenatal exposure to organochlorines on thyroid hormone status in newborns from two remote coastal regions in Québec, Canada Environmental Research 108:387-392. http://dx.doi.org/10.1016/j.envres.2008.08.004 HERO ID: 199739
Uemura, H; Arisawa, K; Hiyoshi, M; Satoh, H; Sumiyoshi, Y; Morinaga, K; Kodama, K; Suzuki, T; Nagai, M; Suzuki, T (2008) Associations of environmental exposure to dioxins with prevalent diabetes among general inhabitants in Japan Environmental Research 108:63-68. http://dx.doi.org/10.1016/j.envres.2008.06.002 HERO ID: 597942
Seldén, AI; Lundholm, C; Johansson, N; Wingfors, H (2008) Polychlorinated biphenyls (PCB), thyroid hormones and cytokines in construction workers removing old elastic sealants International Archives of Occupational and Environmental Health 82:99-106. http://dx.doi.org/10.1007/s00420-008-0313-5 HERO ID: 624904
Jan, J; Reinert, K (2008) Dental caries in Faroese children exposed to polychlorinated biphenyls Environmental Toxicology and Pharmacology 25:188-191. http://dx.doi.org/10.1016/j.etap.2007.10.014 HERO ID: 150642
Wang, S-L; Tsai, P-C; Yang, C-Y; Guo, YL (2008) Increased risk of diabetes and polychlorinated biphenyls and dioxins: A 24-year follow-up study of the Yu-Cheng cohort Diabetes Care 31:1574-1579. http://dx.doi.org/10.2337/dc07-2449 HERO ID: 626897
Park, HY; Hertz-Picciotto, I; Petrik, J; Palkovicova, L; Kocan, A; Trnovec, T (2008) Prenatal PCB exposure and thymus size at birth in neonates in eastern Slovakia Environmental Health Perspectives 116:104-109. http://dx.doi.org/10.1289/ehp.9769 HERO ID: 758061
Halldorsson, TI; Thorsdottir, I; Meltzer, HM; Nielsen, F; Olsen, SF (2008) Linking exposure to polychlorinated biphenyls with fatty fish consumption and reduced fetal growth among Danish pregnant women: A cause for concern? American Journal of Epidemiology 168:958-965. http://dx.doi.org/10.1093/aje/kwn204 HERO ID: 199687
Hertz-Picciotto, I; Jusko, TA; Willman, EJ; Baker, RJ; Keller, JA; Teplin, SW; Charles, MJ (2008) A cohort study of in utero polychlorinated biphenyl (PCB) exposures in relation to secondary sex ratio Environmental Health 7:37. http://dx.doi.org/10.1186/1476-069x-7-37 HERO ID: 199698
Alvarez-Pedrerol, M; Ribas-Fitó, N; Torrent, M; Carrizo, D; Grimalt, JO; Sunyer, J (2008) Effects of PCBs, p,p'-DDT, p,p'-DDE, HCB and beta-HCH on thyroid function in preschool children Occupational and Environmental Medicine 65:452-457. http://dx.doi.org/10.1136/oem.2007.032763 HERO ID: 150615
Abdelouahab, N; Mergler, D; Takser, L; Vanier, C; St-Jean, M; Baldwin, M; Spear, PA; Chan, HM (2008) Gender differences in the effects of organochlorines, mercury, and lead on thyroid hormone levels in lakeside communities of Quebec (Canada) Environmental Research 107:380-392. http://dx.doi.org/10.1016/j.envres.2008.01.006 HERO ID: 199551
Brucker-Davis, F; Wagner-Mahler, K; Delattre, I; Ducot, B; Ferrari, P; Bongain, A; Kurzenne, JY; Mas, JC; Fénichel, P; Cryptorchidism Study Group from Nice Area (2008) Cryptorchidism at birth in Nice area (France) is associated with higher prenatal exposure to PCBs and DDE, as assessed by colostrum concentrations Human Reproduction 23:1708-1718. http://dx.doi.org/10.1093/humrep/den186 HERO ID: 62…
Mclanahan, ED; Campbell, JL, Jr; Ferguson, DC; Harmon, B; Hedge, JM; Crofton, KM; Mattie, DR; Braverman, L; Keys, DA; Mumtaz, M; Fisher, JW (2007) Low-dose effects of ammonium perchlorate on the hypothalamic-pituitary-thyroid axis of adult male rats pretreated with PCB126 Toxicological Sciences 97:308-317. http://dx.doi.org/10.1093/toxsci/kfm063 HERO ID: 626367
Hsu, P-C; Pan, M-H; Li, L-A; Chen, C-J; Tsai, S-S; Guo, YL (2007) Exposure in utero to 2,2',3,3',4,6'-hexachlorobiphenyl (PCB 132) impairs sperm function and alters testicular apoptosis-related gene expression in rat offspring Toxicology and Applied Pharmacology 221:68-75. http://dx.doi.org/10.1016/j.taap.2007.01.027 HERO ID: 629959
Givens, ML; Small, CM; Terrell, ML; Cameron, LL; Michels Blanck, H; Tolbert, PE; Rubin, C; Henderson, AK; Marcus, M (2007) Maternal exposure to polybrominated and polychlorinated biphenyls: Infant birth weight and gestational age Chemosphere 69:1295-1304. http://dx.doi.org/10.1016/j.chemosphere.2007.05.031 HERO ID: 150633
Polsky, JY; Aronson, KJ; Heaton, JPW; Adams, MA (2007) Pesticides and polychlorinated biphenyls as potential risk factors for erectile dysfunction Journal of Andrology 28:28-37. http://dx.doi.org/10.2164/jandrol.106.000851 HERO ID: 150669
Ha, M-H; Lee, D-H; Jacobs, DR, Jr (2007) Association between serum concentrations of persistent organic pollutants and self-reported cardiovascular disease prevalence: Results from the National Health and Nutrition Examination Survey, 1999-2002 Environmental Health Perspectives 115:1204-1209. http://dx.doi.org/10.1289/ehp.10184 HERO ID: 197974
Tsuchiya, M; Tsukino, H; Iwasaki, M; Sasaki, H; Tanaka, T; Katoh, T; Patterson, DG, Jr; Turner, W; Needham, L; Tsugane, S (2007) Interaction between cytochrome P450 gene polymorphisms and serum organochlorine TEQ levels in the risk of endometriosis Molecular Human Reproduction 13:399-404. http://dx.doi.org/10.1093/molehr/gam018 HERO ID: 150688
Lee, D-H; Lee, I-K; Steffes, M; Jacobs, DR, Jr (2007) Extended analyses of the association between serum concentrations of persistent organic pollutants and diabetes Diabetes Care 30:1596-1598. http://dx.doi.org/10.2337/dc07-0072 HERO ID: 197038
Nagayama, J; Kohno, H; Kunisue, T; Kataoka, K; Shimomura, H; Tanabe, S; Konishi, S (2007) Concentrations of organochlorine pollutants in mothers who gave birth to neonates with congenital hypothyroidism Chemosphere 68:972-976. http://dx.doi.org/10.1016/j.chemosphere.2007.01.010 HERO ID: 197206
Maervoet, J; Vermeir, G; Covaci, A; Van Larebeke, N; Koppen, G; Schoeters, G; Nelen, V; Baeyens, W; Schepens, P; Viaene, MK (2007) Association of thyroid hormone concentrations with levels of organochlorine compounds in cord blood of neotates Environmental Health Perspectives 115:1780-1786. http://dx.doi.org/10.1289/ehp.10486 HERO ID: 198443
Nagayama, J; Tsuji, H; Iida, T; Nakagawa, R; Matsueda, T; Hirakawa, H; Yanagawa, T; Fukushige, J; Watanabe, T (2007) Immunologic effects of perinatal exposure to dioxins, PCBs and organochlorine pesticides in Japanese infants Chemosphere 67:S393-S398. http://dx.doi.org/10.1016/j.chemosphere.2006.05.134 HERO ID: 198838
Langer, P; Tajtáková, M; Kočan, A; Petrík, J; Koška, J; Kšinantová, L; Rádiková, Ž; Ukropec, J; Imrich, R; Hučková, M; Chovancová, J; Drobná, B; Jursa, S; Vlček, M; Bergman, Å; Athanasiadou, M; Hovander, L; Shishiba, Y; Trnovec, T; Šeböková, E; Klimeš, I (2007) Thyroid ultrasound volume, structure and function after long-term high exposure of large population to polychlorinated biphenyls, pestici…
Turyk, ME; Anderson, HA; Persky, VW (2007) Relationships of thyroid hormones with polychlorinated biphenyls, dioxins, furans, and DDE in adults Environmental Health Perspectives 115:1197-1203. http://dx.doi.org/10.1289/ehp.10179 HERO ID: 199675
Chevrier, J; Eskenazi, B; Bradman, A; Fenster, L; Barr, DB (2007) Associations between prenatal exposure to polychlorinated biphenyls and neonatal thyroid-stimulating hormone levels in a Mexican-American population, Salinas Valley, California Environmental Health Perspectives 115:1490-1496. http://dx.doi.org/10.1289/ehp.9843 HERO ID: 594408
Langer, P; Kočan, A; Tajtaková, M; Petrík, J; Chovancová, J; Drobná, B; Jursa, S; Rádiková, Ž; Koška, J; Kšinantová, L; Hučková, M; Imrich, R; Wimmerová, S; Gašperíková, D; Shishiba, Y; Trnovec, T; Šeböková, E; Klimeš, I (2007) Fish from industrially polluted freshwater as the main source of organochlorinated pollutants and increased frequency of thyroid disorders and dysglycemia Chemosphere 67:S…
Meeker, JD; Altshul, L; Hauser, R (2007) Serum PCBs, p,p'-DDE and HCB predict thyroid hormone levels in men Environmental Research 104:296-304. http://dx.doi.org/10.1016/j.envres.2006.11.007 HERO ID: 644435
Krishnamoorthy, G; Venkataraman, P; Arunkumar, A; Vignesh, RC; Aruldhas, MM; Arunakaran, J (2007) Ameliorative effect of vitamins (alpha-tocopherol and ascorbic acid) on PCB (Aroclor 1254) induced oxidative stress in rat epididymal sperm Reproductive Toxicology 23:239-245. http://dx.doi.org/10.1016/j.reprotox.2006.12.004 HERO ID: 626036
Codru, N; Schymura, MJ; Negoita, S; The Akwesasne Task Force on the Environment; Rej, R; Carpenter, DO (2007) Diabetes in relation to serum levels of polychlorinated biphenyls and chlorinated pesticides in adult Native Americans Environmental Health Perspectives 115:1442-1447. http://dx.doi.org/10.1289/ehp.10315 HERO ID: 597939
Everett, CJ; Frithsen, IL; Diaz, VA; Koopman, RJ; Simpson, WM, Jr; Mainous, AG III (2007) Association of a polychlorinated dibenzo-p-dioxin, a polychlorinated biphenyl, and DDT with diabetes in the 1999-2002 National Health and Nutrition Examination Survey Environmental Research 103:413-418. http://dx.doi.org/10.1016/j.envres.2006.11.002 HERO ID: 597940
Rignell-Hydbom, A; Rylander, L; Hagmar, L (2007) Exposure to persistent organochlorine pollutants and type 2 diabetes mellitus Human & Experimental Toxicology 26:447-452. http://dx.doi.org/10.1177/0960327107076886 HERO ID: 597944
Lee, D-H; Steffes, M; Jacobs, DR, Jr (2007) Positive associations of serum concentration of polychlorinated biphenyls or organochlorine pesticides with self-reported arthritis, especially rheumatoid type, in women Environmental Health Perspectives 115:883-888. http://dx.doi.org/10.1289/ehp.9887 HERO ID: 150654
Taylor, KC; Jackson, LW; Lynch, CD; Kostyniak, PJ; Buck Louis, GM (2007) Preconception maternal polychlorinated biphenyl concentrations and the secondary sex ratio Environmental Research 103:99-105. http://dx.doi.org/10.1016/j.envres.2006.04.009 HERO ID: 1004971
Lee, D-H; Lee, I-K; Porta, M; Steffes, M; Jacobs, DR, Jr (2007) Relationship between serum concentrations of persistent organic pollutants and the prevalence of metabolic syndrome among non-diabetic adults: Results from the National Health and Nutrition Examination Survey 1999-2002 Diabetologia 50:1841-1851. http://dx.doi.org/10.1007/s00125-007-0755-4 HERO ID: 597936
NTP (2006) Toxicology and carcinogenesis studies of 2,2',4,4',5,5'-hexachlorobiphneyl (PCB 153) (CAS No. 35065-27-1) in female Harlan Sprague-Dawley rats (gavage studies) (4-168). (06-4465). Research Triangle Park, NC: National Toxicology Program. https://www.ncbi.nlm.nih.gov/pubmed/16835634 HERO ID: 595167
Fisher, JW; Campbell, J; Muralidhara, S; Bruckner, JV; Ferguson, D; Mumtaz, M; Harmon, B; Hedge, JM; Crofton, KM; Kim, H; Almekinder, TL (2006) Effect of PCB 126 on hepatic metabolism of thyroxine and perturbations in the hypothalamic-pituitary-thyroid axis in the rat Toxicological Sciences 91:87-95. http://dx.doi.org/10.1093/toxsci/kfj069 HERO ID: 199746
Prince, MM; Ruder, AM; Hein, MJ; Waters, MA; Whelan, EA; Nilsen, N; Ward, EM; Schnorr, TM; Laber, PA; Davis-King, KE (2006) Mortality and exposure response among 14,458 electrical capacitor manufacturing workers exposed to polychlorinated biphenyls (PCBs) Environmental Health Perspectives 114:1508-1514. http://dx.doi.org/10.1289/ehp.9175 HERO ID: 116888
Ruder, AM; Hein, MJ; Nilsen, N; Waters, MA; Laber, P; Davis-King, K; Prince, MM; Whelan, E (2006) Mortality among workers exposed to polychlorinated biphenyls (PCBs) in an electrical capacitor manufacturing plant in Indiana: An update Environmental Health Perspectives 114:18-23. http://dx.doi.org/10.1289/ehp.8253 HERO ID: 116893
NTP (2006) Toxicology and carcinogenesis studies of 3,3,'4,4,'5-pentachlorobiphenyl (PCB 126) (CAS No. 57465-28-8) in female Harlan Sprague-Dawley rats (gavage studies) In NTP Technical Report Series (4-246). (NTP TR 520; NIH Publication No. 06-4454). Research Triangle Park, NC: National Toxicology Program. https://www.ncbi.nlm.nih.gov/pubmed/16628245 HERO ID: 595164
Shirota, M; Mukai, M; Sakurada, Y; Doyama, A; Inoue, K; Haishima, A; Akahori, F; Shirota, K (2006) Effects of vertically transferred 3,3',4,4',5-pentachlorobiphenyl (PCB-126) on the reproductive development of female rats Journal of Reproduction and Development 52:751-761. http://dx.doi.org/10.1262/jrd.18062 HERO ID: 625781
Nakajima, S; Saijo, Y; Kato, S; Sasaki, S; Uno, A; Kanagami, N; Hirakawa, H; Hori, T; Tobiishi, K; Todaka, T; Nakamura, Y; Yanagiya, S; Sengoku, Y; Lida, T; Sata, F; Kishi, R (2006) Effects of prenatal exposure to polychlorinated biphenyls and dioxins on mental and motor development in Japanese children at 6 months of age Environmental Health Perspectives 114:773-778. http://dx.doi.org/10.1289/eh…
Steenland, K; Hein, MJ; Cassinelli, RT, II; Prince, MM; Nilsen, NB; Whelan, EA; Waters, MA; Ruder, AM; Schnorr, TM (2006) Polychlorinated biphenyls and neurodegenerative disease mortality in an occupational cohort Epidemiology 17:8-13. http://dx.doi.org/10.1097/01.ede.0000190707.51536.2b HERO ID: 224632
Newman, J; Aucompaugh, AG; Schell, LM; Denham, M; DeCaprio, AP; Gallo, MV; Ravenscroft, J; Kao, C-C; Hanover, MR; David, D; Jacobs, AM; Tarbell, AM; Worswick, P (2006) PCBs and cognitive functioning of Mohawk adolescents Neurotoxicology and Teratology 28:439-445. http://dx.doi.org/10.1016/j.ntt.2006.03.001 HERO ID: 626023
Reddy, BS; Rozati, R; Reddy, S; Kodampur, S; Reddy, P; Reddy, R (2006) High plasma concentrations of polychlorinated biphenyls and phthalate esters in women with endometriosis: A prospective case control study Fertility and Sterility 85:775-779. http://dx.doi.org/10.1016/j.fertnstert.2005.08.037 HERO ID: 150675
Porpora, MG; Ingelido, AM; di Domenico, A; Ferro, A; Crobu, M; Pallante, D; Cardelli, M; Cosmi, EV; De Felip, E (2006) Increased levels of polychlorobiphenyls in Italian women with endometriosis Chemosphere 63:1361-1367. http://dx.doi.org/10.1016/j.chemosphere.2005.09.022 HERO ID: 197210
Stewart, PW; Sargent, DM; Reihman, J; Gump, BB; Lonky, E; Darvill, T; Hicks, H; Pagano, J (2006) Response inhibition during Differential Reinforcement of Low Rates (DRL) schedules may be sensitive to low-level polychlorinated biphenyl, methylmercury, and lead exposure in children Environmental Health Perspectives 114:1923-1929. http://dx.doi.org/10.1289/ehp.9216 HERO ID: 194156
Saint-Amour, D; Roy, MS; Bastien, C; Ayotte, P; Dewailly, É; Després, C; Gingras, S; Muckle, G (2006) Alterations of visual evoked potentials in preschool Inuit children exposed to methylmercury and polychlorinated biphenyls from a marine diet NeuroToxicology 27:567-578. http://dx.doi.org/10.1016/j.neuro.2006.02.008 HERO ID: 199697
Quaranta, MG; Porpora, MG; Mattioli, B; Giordani, L; Libri, I; Ingelido, AM; Cerenzia, P; Di Felice, A; Abballe, A; De Felip, E; Viora, M (2006) Impaired NK-cell-mediated cytotoxic activity and cytokine production in patients with endometriosis: A possible role for PCBs and DDE Life Sciences 79:491-498. http://dx.doi.org/10.1016/j.lfs.2006.01.026 HERO ID: 150674
Heilmann, C; Grandjean, P; Weihe, P; Nielsen, F; Budtz-Jørgensen, E (2006) Reduced antibody responses to vaccinations in children exposed to polychlorinated biphenyls PLoS Medicine 3:e311. http://dx.doi.org/10.1371/journal.pmed.0030311 HERO ID: 626576
Vasiliu, O; Cameron, L; Gardiner, J; DeGuire, P; Karmaus, W (2006) Polybrominated biphenyls, polychlorinated biphenyls, body weight, and incidence of adult-onset diabetes mellitus Epidemiology 17:352-359. http://dx.doi.org/10.1097/01.ede.0000220553.84350.c5 HERO ID: 597946
Powers, BE; Widholm, JJ; Lasky, RE; Schantz, SL (2006) Auditory deficits in rats exposed to an environmental PCB mixture during development Toxicological Sciences 89:415-422. http://dx.doi.org/10.1093/toxsci/kfj051 HERO ID: 626887
Sable, HJK; Powers, BE; Wang, VC; Widholm, JJ; Schantz, SL (2006) Alterations in DRH and DRL performance in rats developmentally exposed to an environmental PCB mixture Neurotoxicology and Teratology 28:548-556. http://dx.doi.org/10.1016/j.ntt.2006.06.005 HERO ID: 656578
Dallaire, F; Dewailly, É; Vézina, C; Muckle, G; Weber, J-P; Bruneau, S; Ayotte, P (2006) Effect of prenatal exposure to polychlorinated biphenyls on incidence of acute respiratory infections in preschool Inuit children Environmental Health Perspectives 114:1301-1305. http://dx.doi.org/10.1289/ehp.8683 HERO ID: 199703
Crofton, KM; Craft, ES; Hedge, JM; Gennings, C; Simmons, JE; Carchman, RA; Carter, WH, Jr; Devito, MJ (2005) Thyroid-hormone-disrupting chemicals: Evidence for dose-dependent additivity or synergism Environmental Health Perspectives 113:1549-1554. http://dx.doi.org/10.1289/ehp.8195 HERO ID: 197381
Lung, S-CC; Guo, Y-LL; Chang, H-Y (2005) Serum concentrations and profiles of polychlorinated biphenyls in Taiwan Yu-cheng victims twenty years after the incident Environmental Pollution 136:71-79. http://dx.doi.org/10.1016/j.envpol.2004.12.001 HERO ID: 1004338
Gray, KA; Klebanoff, MA; Brock, JW; Zhou, H; Darden, R; Needham, L; Longnecker, MP (2005) In utero exposure to background levels of polychlorinated biphenyls and cognitive functioning among school-age children American Journal of Epidemiology 162:17-26. http://dx.doi.org/10.1093/aje/kwi158 HERO ID: 197186
Winneke, G; Krämer, U; Sucker, K; Walkowiak, J; Fastabend, A; Heinzow, B; Steingrüber, HJ (2005) PCB-related neurodevelopmental deficit may be transient: Follow-up of a cohort at 6 years of age Environmental Toxicology and Pharmacology 19:701-706. http://dx.doi.org/10.1016/j.etap.2004.12.040 HERO ID: 199660
Law, DCG; Klebanoff, MA; Brock, JW; Dunson, DB; Longnecker, MP (2005) Maternal serum levels of polychlorinated biphenyls and 1,1-dichloro-2,2-bis(p-chlorophenyl)ethylene (DDE) and time to pregnancy American Journal of Epidemiology 162:523-532. http://dx.doi.org/10.1093/aje/kwi240 HERO ID: 150653
Longnecker, MP; Klebanoff, MA; Brock, JW; Guo, X (2005) Maternal levels of polychlorinated biphenyls in relation to preterm and small-for-gestational-age birth Epidemiology 16:641-647. http://dx.doi.org/10.1097/01.ede.0000172137.45662.85 HERO ID: 150656
Denham, M; Schell, LM; Deane, G; Gallo, MV; Ravenscroft, J; Decaprio, AP; The Akwesasne Task Force on the Environment (2005) Relationship of lead, mercury, mirex, dichlorodiphenyldichloroethylene, hexachlorobenzene, and polychlorinated biphenyls to timing of menarche among Akwesasne Mohawk girls Pediatrics 115:e127-e134. http://dx.doi.org/10.1542/peds.2004-1161 HERO ID: 170335
Yang, CY; Yu, ML; Guo, HR; Lai, TJ; Hsu, CC; Lambert, G; Guo, YL (2005) The endocrine and reproductive function of the female Yu-Cheng adolescents prenatally exposed to PCBs/PCDFs Chemosphere 61:355-360. http://dx.doi.org/10.1016/j.chemosphere.2005.02.089 HERO ID: 197580
Heilier, J-F; Nackers, F; Verougstraete, V; Tonglet, R; Lison, D; Donnez, J (2005) Increased dioxin-like compounds in the serum of women with peritoneal endometriosis and deep endometriotic (adenomyotic) nodules Fertility and Sterility 84:305-312. http://dx.doi.org/10.1016/j.fertnstert.2005.04.001 HERO ID: 197875
Hsu, PC; Lai, TJ; Guo, NW; Lambert, GH; Guo, YL (2005) Serum hormones in boys prenatally exposed to polychlorinated biphenyls and dibenzofurans Journal of Toxicology and Environmental Health, Part A: Current Issues 68:1447-1456. http://dx.doi.org/10.1080/15287390590967360 HERO ID: 629962
Stewart, P; Reihman, J; Gump, B; Lonky, E; Darvill, T; Pagano, J (2005) Response inhibition at 8 and 9 1/2 years of age in children prenatally exposed to PCBs Neurotoxicology and Teratology 27:771-780. http://dx.doi.org/10.1016/j.ntt.2005.07.003 HERO ID: 199688
Wang, S-L; Su, P-H; Jong, S-B; Guo, YL; Chou, W-L; Päpke, O (2005) In utero exposure to dioxins and polychlorinated biphenyls and its relations to thyroid function and growth hormone in newborns Environmental Health Perspectives 113:1645-1650. http://dx.doi.org/10.1289/ehp.7994 HERO ID: 198734
Takser, L; Mergler, D; Baldwin, M; de Grosbois, S; Smargiassi, A; Lafond, J (2005) Thyroid hormones in pregnancy in relation to environmental exposure to organochlorine compounds and mercury Environmental Health Perspectives 113:1039-1045. http://dx.doi.org/10.1289/ehp.7685 HERO ID: 199683
Nguon, K; Baxter, MG; Sajdel-Sulkowska, EM (2005) Perinatal exposure to polychlorinated biphenyls differentially affects cerebellar development and motor functions in male and female rat neonates The Cerebellum 4:112-122. http://dx.doi.org/10.1080/14734220510007860 HERO ID: 629930
Peper, M; Klett, M; Morgenstern, R (2005) Neuropsychological effects of chronic low-dose exposure to polychlorinated biphenyls (PCBs): A cross-sectional study Environmental Health 4:22. http://dx.doi.org/10.1186/1476-069x-4-22 HERO ID: 198229
Rylander, L; Rignell-Hydbom, A; Hagmar, L (2005) A cross-sectional study of the association between persistent organochlorine pollutants and diabetes Environmental Health: A Global Access Science Source 4:28. http://dx.doi.org/10.1186/1476-069x-4-28 HERO ID: 597937
Hertz-Picciotto, I; Charles, MJ; James, RA; Keller, JA; Willman, E; Teplin, S (2005) In utero polychlorinated biphenyl exposures in relation to fetal and early childhood growth Epidemiology 16:648-656. http://dx.doi.org/10.1097/01.ede.0000173043.85834.f3 HERO ID: 150639
Tajimi, M; Uehara, R; Watanabe, M; Oki, I; Ojima, T; Nakamura, Y (2005) Relationship of PCDD/F and Co-PCB concentrations in breast milk with infant birthweights in Tokyo, Japan Chemosphere 61:383-388. http://dx.doi.org/10.1016/j.chemosphere.2005.02.085 HERO ID: 197274
Després, C; Beuter, A; Richer, F; Poitras, K; Veilleux, A; Ayotte, P; Dewailly, É; Saint-Amour, D; Muckle, G (2005) Neuromotor functions in Inuit preschool children exposed to Pb, PCBs, and Hg Neurotoxicology and Teratology 27:245-257. http://dx.doi.org/10.1016/j.ntt.2004.12.001 HERO ID: 83925
Hsu, P-C; Guo, YL; Li, M-H (2004) Effects of acute postnatal exposure to 3,3',4,4'-tetrachlorobiphenyl on sperm function and hormone levels in adult rats Chemosphere 54:611-618. http://dx.doi.org/10.1016/j.chemosphere.2003.09.006 HERO ID: 629961
Lyche, JL; Oskam, IC; Skaare, JU; Reksen, O; Sweeney, T; Dahl, E; Farstad, W; Ropstad, E (2004) Effects of gestational and lactational exposure to low doses of PCBs 126 and 153 on anterior pituitary and gonadal hormones and on puberty in female goats Reproductive Toxicology 19:87-95. http://dx.doi.org/10.1016/j.reprotox.2004.05.005 HERO ID: 150659
Kuriyama, SN; Chahoud, I (2004) In utero exposure to low-dose 2,3',4,4',5-pentachlorobiphenyl (PCB 118) impairs male fertility and alters neurobehavior in rat offspring Toxicology 202:185-197. http://dx.doi.org/10.1016/j.tox.2004.05.006 HERO ID: 199724
Vreugdenhil, HJ; Mulder, PGH; Emmen, HH; Weisglas-Kuperus, N (2004) Effects of perinatal exposure to PCBs on neuropsychological functions in the Rotterdam cohort at 9 years of age Neuropsychology 18:185-193. http://dx.doi.org/10.1037/0894-4105.18.1.185 HERO ID: 197184
Riva, E; Grandi, F; Massetto, N; Radaelli, G; Giovannini, M; Zetterström, R; Agostoni, C (2004) Polychlorinated biphenyls in colostral milk and visual function at 12 months of life Acta Paediatrica 93:1103-1107. http://dx.doi.org/10.1111/j.1651-2227.2004.tb02724.x HERO ID: 626352
Longnecker, MP; Hoffman, HJ; Klebanoff, MA; Brock, JW; Zhou, H; Needham, L; Adera, T; Guo, X; Gray, KA (2004) In utero exposure to polychlorinated biphenyls and sensorineural hearing loss in 8-year-old children Neurotoxicology and Teratology 26:629-637. http://dx.doi.org/10.1016/j.ntt.2004.04.007 HERO ID: 199858
Widholm, JJ; Villareal, S; Seegal, RF; Schantz, SL (2004) Spatial alternation deficits following developmental exposure to Aroclor 1254 and/or methylmercury in rats Toxicological Sciences 82:577-589. http://dx.doi.org/10.1093/toxsci/kfh290 HERO ID: 629934
De Felip, E; Porpora, MG; di Domenico, A; Ingelido, AM; Cardelli, M; Cosmi, EV; Donnez, J (2004) Dioxin-like compounds and endometriosis: A study on Italian and Belgian women of reproductive age Toxicology Letters 150:203-209. http://dx.doi.org/10.1016/j.toxlet.2004.01.008 HERO ID: 197398
Vasiliu, O; Muttineni, J; Karmaus, W (2004) In utero exposure to organochlorines and age at menarche Human Reproduction 19:1506-1512. http://dx.doi.org/10.1093/humrep/deh292 HERO ID: 626042
Schell, LM; Gallo, MV; Decaprio, AP; Hubicki, L; Denham, M; Ravenscroft, J; The Akwesasne Task Force on the Environment (2004) Thyroid function in relation to burden of PCBs, p,p '-DDE, HCB, mirex and lead among Akwesasne Mohawk youth: A preliminary study Environmental Toxicology and Pharmacology 18:91-99. http://dx.doi.org/10.1016/j.etap.2004.01.010 HERO ID: 150655
Bowers, WJ; Nakai, JS; Chu, I; Wade, MG; Moir, D; Yagminas, A; Gill, S; Pulido, O; Meuller, R (2004) Early developmental neurotoxicity of a PCB/organochlorine mixture in rodents after gestational and lactational exposure Toxicological Sciences 77:51-62. http://dx.doi.org/10.1093/toxsci/kfg248 HERO ID: 150620
Meerts, I; Hoving, S; van Den Berg, JHJ; Weijers, BM; Swarts, HJ; van Der Beek, EM; Bergman, Å; Koeman, JH; Brouwer, A (2004) Effects of in utero exposure to 4-hydroxy-2,3,3',4',5-pentachlorobiphenyl (4-OH-CB107) on developmental landmarks, steroid hormone levels, and female estrous cyclicity in rats Toxicological Sciences 82:259-267. http://dx.doi.org/10.1093/toxsci/kfh251 HERO ID: 150660
Meerts, IATM; Lilienthal, H; Hoving, S; van der Berg, JHJ; Weijers, BM; Bergman, Å; Koeman, JH; Brouwer, A (2004) Developmental exposure to 4-hydroxy-2,3,30,40, 5-pentachlorobiphenyl (4-OH-CB107): Long-term effects on brain development, behavior, and brain stem auditory evoked potentials in rats Toxicological Sciences 82:207-218. http://dx.doi.org/10.1093/toxsci/kfh252 HERO ID: 626549
Roegge, CS; Wang, VC; Powers, BE; Klintsova, AY; Villareal, S; Greenough, WT; Schantz, SL (2004) Motor impairment in rats exposed to PCBs and methylmercury during early development Toxicological Sciences 77:315-324. http://dx.doi.org/10.1093/toxsci/kfg252 HERO ID: 629932
Weisglas-Kuperus, N; Vreugdenhil, HJI; Mulder, PGH (2004) Immunological effects of environmental exposure to polychlorinated biphenyls and dioxins in Dutch school children Toxicology Letters 149:281-285. http://dx.doi.org/10.1016/j.toxlet.2003.12.039 HERO ID: 197026
Dallaire, F; Dewailly, É; Muckle, G; Vézina, C; Jacobson, SW; Jacobson, JL; Ayotte, P (2004) Acute infections and environmental exposure to organochlorines in Inuit infants from Nunavik Environmental Health Perspectives 112:1359-1364. http://dx.doi.org/10.1289/ehp.7255 HERO ID: 199701
Baldridge, MG; Stahl, RL; Gerstenberger, SL; Tripoli, V; Hutz, RJ (2003) Modulation of ovarian follicle maturation in Long-Evans rats exposed to polychlorinated biphenyls (PCBs) in-utero and lactationally Reproductive Toxicology 17:567-573. http://dx.doi.org/10.1016/s0890-6238(03)00095-9 HERO ID: 150617
Kuriyama, S; Fidalgo-Neto, A; Mathar, W; Palavinskas, R; Friedrich, K; Chahoud, I (2003) Effect of low dose mono-ortho 2,3',4,4',5 pentachlorobiphenyl on thyroid hormone status and EROD activity in rat offspring: Consequences for risk assessment Toxicology 186:11-20. http://dx.doi.org/10.1016/s0300-483x(02)00602-9 HERO ID: 199722
Hsu, PC; Li, MH; Guo, YL (2003) Postnatal exposure of 2,2',3,3',4,6'-hexachlorobiphenyl and 2,2',3,4',5',6-hexachlorobiphenyl on sperm function and hormone levels in adult rats Toxicology 187:117-126. http://dx.doi.org/10.1016/s0300-483x(03)00057-x HERO ID: 629960
Arena, SM; Greeley, EH; Halbrook, RS; Hansen, LG; Segre, M (2003) Biological effects of gestational and lactational PCB exposure in neonatal and juvenile C57BL/6 mice Archives of Environmental Contamination and Toxicology 44:272-280. http://dx.doi.org/10.1007/s00244-002-2022-5 HERO ID: 595089
Koldkjær, OG; Wermuth, L; Bjerregaard, P (2003) Parkinson's disease among Inuit in Greenland: Organochlorines as risk factors International Journal of Circumpolar Health 63:366-368. https://www.ncbi.nlm.nih.gov/pubmed/15736686 HERO ID: 150650
Stewart, PW; Fitzgerald, S; Reihman, J; Gump, B; Lonky, E; Darvill, T; Pagano, J; Hauser, P (2003) Prenatal PCB exposure, the corpus callosum, and response inhibition Environmental Health Perspectives 111:1670-1677. http://dx.doi.org/10.1289/ehp.6173 HERO ID: 656466
Daniels, JL; Longnecker, MP; Klebanoff, MA; Gray, KA; Brock, JW; Zhou, H; Chen, Z; Needham, LL (2003) Prenatal exposure to low-level polychlorinated biphenyls in relation to mental and motor development at 8 months American Journal of Epidemiology 157:485-492. http://dx.doi.org/10.1093/aje/kwg010 HERO ID: 670277
Jacobson, JL; Jacobson, SW (2003) Prenatal exposure to polychlorinated biphenyls and attention at school age Journal of Pediatrics 143:780-788. http://dx.doi.org/10.1067/s0022-3476(03)00577-8 HERO ID: 670292
Fierens, S; Mairesse, H; Heilier, JF; De Burbure, C; Focant, JF; Eppe, G; De Pauw, E; Bernard, A (2003) Short communication: Dioxin/polychlorinated biphenyl body burden, diabetes and endometriosis: Findings in a population-based study in Belgium Biomarkers 8:529-534. http://dx.doi.org/10.1080/1354750032000158420 HERO ID: 197673
Hauser, R; Chen, Z; Pothier, L; Ryan, L; Altshul, L (2003) The relationship between human semen parameters and environmental exposure to polychlorinated biphenyls and p,p'-DDE Environmental Health Perspectives 111:1505-1511. http://dx.doi.org/10.1289/ehp.6175 HERO ID: 199694
Stewart, PW; Reihman, J; Lonky, EI; Darvill, TJ; Pagano, J (2003) Cognitive development in preschool children prenatally exposed to PCBs and MeHg Neurotoxicology and Teratology 25:11-22. http://dx.doi.org/10.1016/s0892-0362(02)00320-3 HERO ID: 199690
Bloom, MS; Weiner, JM; Vena, JE; Beehler, GP (2003) Exploring associations between serum levels of select organochlorines and thyroxine in a sample of New York state sportsmen: The New York State Angler Cohort Study Environmental Research 93:52-66. http://dx.doi.org/10.1016/s0013-9351(02)00085-3 HERO ID: 644436
Langer, P; Kočan, A; Tajtáková, M; Petrík, J; Chovancová, J; Drobná, B; Jursa, S; Pavúk, M; Koška, J; Trnovec, T; Šeböková, E; Klimeš, I (2003) Possible effects of polychlorinated biphenyls and organochlorinated pesticides on the thyroid after long-term exposure to heavy environmental pollution Journal of Occupational and Environmental Medicine 45:526-532. http://dx.doi.org/10.1097/01.jom.0000058…
Sugiura-Ogasawara, M; Ozaki, Y; Sonta, SI; Makino, T; Suzumori, K (2003) PCBs, hexachlorobenzene and DDE are not associated with recurrent miscarriage American Journal of Reproductive Immunology 50:485-489. http://dx.doi.org/10.1046/j.8755-8920.2003.00106.x HERO ID: 150684
Grandjean, P; Budtz-Jørgensen, E; Steuerwald, U; Heinzow, B; Needham, LL; Jørgensen, PJ; Weihe, P (2003) Attenuated growth of breast-fed children exposed to increased concentrations of methylmercury and polychlorinated biphenyls FASEB Journal 17:699-701. http://dx.doi.org/10.1096/fj.02-0661fje HERO ID: 758062
Weisskopf, MG; Anderson, HA; Hanrahan, LP; Great Lakes Consortium (2003) Decreased sex ratio following maternal exposure to polychlorinated biphenyls from contaminated Great Lakes sport-caught fish: A retrospective cohort study Environmental Health: A Global Access Science Source 2:2. https://www.ncbi.nlm.nih.gov/pubmed/12694628 HERO ID: 1004973
Ribas-Fitó, N; Sala, M; Cardo, E; Mazón, C; de Muga, ME; Verdú, A; Marco, E; Grimalt, JO; Sunyer, J (2003) Organochlorine compounds and concentrations of thyroid stimulating hormone in newborns Occupational and Environmental Medicine 60:301-303. http://dx.doi.org/10.1136/oem.60.4.301 HERO ID: 625018
Wang, XQ; Fang, J; Nunez, AA; Clemens, LG (2002) Developmental exposure to polychlorinated biphenyls affects sexual behavior of rats Physiology and Behavior 75:689-696. http://dx.doi.org/10.1016/s0031-9384(02)00673-x HERO ID: 199666
Michels Blanck, H; Marcus, M; Rubin, C; Tolbert, PE; Hertzberg, VS; Henderson, AK; Zhang, RH (2002) Growth in girls exposed in utero and postnatally to polybrominated biphenyls and polychlorinated biphenyls Epidemiology 13:205-210. [Letter] http://dx.doi.org/10.1097/01.ede.0000023224.46190.8b HERO ID: 197130
Jacobson, JL; Jacobson, SW (2002) Breast-feeding and gender as moderators of teratogenic effects on cognitive development Neurotoxicology and Teratology 24:349-358. http://dx.doi.org/10.1016/s0892-0362(02)00197-6 HERO ID: 199702
Vreugdenhil, HJ; Slijper, FME; Mulder, PGH; Weisglas-Kuperus, N (2002) Effects of perinatal exposure to PCBs and dioxins on play behavior in Dutch children at school age Environmental Health Perspectives 110:A593-A598. http://dx.doi.org/10.1289/ehp.021100593 HERO ID: 198800
Vreugdenhil, HJ; Lanting, CI; Mulder, PGH; Boersma, ER; Weisglas-Kuperus, N (2002) Effects of prenatal PCB and dioxin background exposure on cognitive and motor abilities in Dutch children at school age Journal of Pediatrics 140:48-56. http://dx.doi.org/10.1067/mpd.2002.119625 HERO ID: 199452
Bushnell, PJ; Moser, VC; Macphail, RC; Oshiro, WM; Derr-Yellin, EC; Phillips, PM; Kodavanti, PRS (2002) Neurobehavioral assessments of rats perinatally exposed to a commercial mixture of polychlorinated biphenyls Toxicological Sciences 68:109-120. http://dx.doi.org/10.1093/toxsci/68.1.109 HERO ID: 199676
Buck, GM; Vena, JE; Greizerstein, HB; Weiner, JM; McGuinness, B; Mendola, P; Kostyniak, PJ; Swanson, M; Bloom, MS; Olson, JR (2002) PCB congeners and pesticides and female fecundity, New York State Angler Prospective Pregnancy Study Environmental Toxicology and Pharmacology 12:83-92. http://dx.doi.org/10.1016/s1382-6689(02)00026-1 HERO ID: 150623
Hauser, R; Altshul, L; Chen, Z; Ryan, L; Overstreet, J; Schiff, I; Christiani, DC (2002) Environmental organochlorines and semen quality: Results of a pilot study Environmental Health Perspectives 110:229-233. https://www.ncbi.nlm.nih.gov/pubmed/11882472 HERO ID: 199576
Belles-Isles, M; Ayotte, P; Dewailly, E; Weber, JP; Roy, R (2002) Cord blood lymphocyte functions in newborns from a remote maritime population exposed to organochlorines and methylmercury Journal of Toxicology and Environmental Health, Part A: Current Issues 65:165-182. http://dx.doi.org/10.1080/152873902753396794 HERO ID: 150618
Dallinga, JW; Moonen, EJC; Dumoulin, JCM; Evers, JLH; Geraedts, JPM; Kleinjans, JCS (2002) Decreased human semen quality and organochlorine compounds in blood Human Reproduction 17:1973-1979. http://dx.doi.org/10.1093/humrep/17.8.1973 HERO ID: 150627
Van Den Heuvel, RL; Koppen, G; Staessen, JA; Den Hond, E; Verheyen, G; Nawrot, TS; Roels, HA; Vlietinck, R; Schoeters, GER (2002) Immunologic biomarkers in relation to exposure markers of PCBs and dioxins in Flemish adolescents (Belgium) Environmental Health Perspectives 110:595-600. http://dx.doi.org/10.1289/ehp.02110595 HERO ID: 197893
Mol, NM; Sørensen, N; Weihe, P; Andersson, A-M; Jørgensen, N; Skakkebaek, NE; Keiding, N; Grandjean, P (2002) Spermaturia and serum hormone concentrations at the age of puberty in boys prenatally exposed to polychlorinated biphenyls European Journal of Endocrinology 146:357-363. http://dx.doi.org/10.1530/eje.0.1460357 HERO ID: 758063
Kaya, H; Hany, J; Fastabend, A; Roth-Härer, A; Winneke, G; Lilienthal, H (2002) Effects of maternal exposure to a reconstituted mixture of polychlorinated biphenyls on sex-dependent behaviors and steroid hormone concentrations in rats: Dose-response relationship Toxicology and Applied Pharmacology 178:71-81. http://dx.doi.org/10.1006/taap.2001.9318 HERO ID: 199715
Segre, M; Arena, SM; Greeley, EH; Melancon, MJ; Graham, DA; French, JB, Jr (2002) Immunological and physiological effects of chronic exposure of Peromyscus leucopus to Aroclor 1254 at a concentration similar to that found at contaminated sites Toxicology 174:163-172. http://dx.doi.org/10.1016/s0300-483x(02)00039-2 HERO ID: 625585
Meerts, IATM; Assink, Y; Cenijn, PH; van den Berg, JHJ; Weijers, BM; Bergman, Å; Koeman, JH; Brouwer, A (2002) Placental transfer of a hydroxylated polychlorinated biphenyl and effects on fetal and maternal thyroid hormone homeostasis in the rat Toxicological Sciences 68:361-371. http://dx.doi.org/10.1093/toxsci/68.2.361 HERO ID: 626551
del Rio Gomez, I; Marshall, T; Tsai, P; Shao, Y-S; Guo, YL (2002) Number of boys born to men exposed to polychlorinated byphenyls The Lancet 360:143-144. http://dx.doi.org/10.1016/s0140-6736(02)09386-8 HERO ID: 723750
Yoshimura, T; Kaneko, S; Hayabuchi, H (2001) Sex ratio in offspring of those affected by dioxin and dioxin-like compounds: The Yusho, Seveso, and Yu-Cheng incidents Occupational and Environmental Medicine 58:540-541. http://dx.doi.org/10.1136/oem.58.8.540 HERO ID: 197577
Li, M-H; Hsu, P-C; Guo, YL (2001) Hepatic enzyme induction and acute endocrine effects of 2,2',3,3',4,6'-hexachlorobiphenyl and 2,2',3,4',5',6-hexachlorobiphenyl in prepubertal female rats Archives of Environmental Contamination and Toxicology 41:381-385. http://dx.doi.org/10.1007/s002440010263 HERO ID: 651428
Walkowiak, J; Wiener, JA; Fastabend, A; Heinzow, B; Krämer, U; Schmidt, E; Steingrüber, HJ; Wundram, S; Winneke, G (2001) Environmental exposure to polychlorinated biphenyls and quality of the home environment: Effects on psychodevelopment in early childhood Lancet 358:1602-1607. http://dx.doi.org/10.1016/s0140-6736(01)06654-5 HERO ID: 32960
Schantz, SL; Gasior, DM; Polverejan, E; Mccaffrey, RJ; Sweeney, AM; Humphrey, HEB; Gardiner, JC (2001) Impairments of memory and learning in older adults exposed to polychlorinated biphenyls via consumption of Great Lakes fish Environmental Health Perspectives 109:605-611. https://www.ncbi.nlm.nih.gov/pubmed/11445515 HERO ID: 626040
Widholm, JJ; Clarkson, GB; Strupp, BJ; Crofton, KM; Seegal, RF; Schantz, SL (2001) Spatial reversal learning in Aroclor 1254-exposed rats: Sex-specific deficits in associative ability and inhibitory control Toxicology and Applied Pharmacology 174:188-198. http://dx.doi.org/10.1006/taap.2001.9199 HERO ID: 103780
Berger, DF; Lombardo, JP; Jeffers, PM; Hunt, AE; Bush, B; Casey, A; Quimby, F (2001) Hyperactivity and impulsiveness in rats fed diets supplemented with either Aroclor 1248 or PCB-contaminated St. Lawrence River fish Behavioural Brain Research 126:1-11. http://dx.doi.org/10.1016/s0166-4328(01)00244-3 HERO ID: 656205
Pauwels, A; Schepens, PJC; D'Hooghe, T; Delbeke, L; Dhont, M; Brouwer, A; Weyler, J (2001) The risk of endometriosis and exposure to dioxins and polychlorinated biphenyls: A case-control study of infertile women Human Reproduction 16:2050-2055. http://dx.doi.org/10.1093/humrep/16.10.2050 HERO ID: 150666
Grandjean, P; Weihe, P; Burse, VW; Needham, LL; Storr-Hansen, E; Heinzow, B; Debes, F; Murata, K; Simonsen, H; Ellefsen, P; Budtz-Jørgensen, E; Keiding, N; White, RF (2001) Neurobehavioral deficits associated with PCB in 7-year-old children prenatally exposed to seafood neurotoxicants Neurotoxicology and Teratology 23:305-317. http://dx.doi.org/10.1016/s0892-0362(01)00155-6 HERO ID: 199854
Sala, M; Sunyer, J; Herrero, C; To-Figueras, J; Grimalt, J (2001) Association between serum concentrations of hexachlorobenzene and polychlorobiphenyls with thyroid hormone and liver enzymes in a sample of the general population Occupational and Environmental Medicine 58:172-177. http://dx.doi.org/10.1136/oem.58.3.172 HERO ID: 150677
Persky, V; Turyk, M; Anderson, HA; Hanrahan, LP; Falk, C; Steenport, DN; Chatterton, R, Jr; Freels, S; The Great Lakes Consortium (2001) The effects of PCB exposure and fish consumption on endogenous hormones Environmental Health Perspectives 109:1275-1283. https://www.ncbi.nlm.nih.gov/pubmed/11748036 HERO ID: 624936
Gerstenberger, SL; Tripoli, V (2001) Developmental landmarks in offspring of rats exposed singly and in combination to Aroclor 1016 and Levothyroxine Bulletin of Environmental Contamination and Toxicology 67:155-162. http://dx.doi.org/10.1007/s00128-001-0105-z HERO ID: 116863
French, JB, Jr; Voltura, MB; Tomasi, TE (2001) Effects of pre- and postnatal polychlorinated biphenyl exposure on metabolic rate and thyroid hormones of white-footed mice Environmental Toxicology and Chemistry 20:1704-1708. http://dx.doi.org/10.1002/etc.5620200812 HERO ID: 625514
Zahalka, EA; Ellis, DH; Goldey, ES; Stanton, ME; Lau, C (2001) Perinatal exposure to polychlorinated biphenyls Aroclor 1016 or 1254 did not alter brain catecholamines nor delayed alternation performance in Long-Evans rats Brain Research Bulletin 55:487-500. http://dx.doi.org/10.1016/s0361-9230(01)00548-2 HERO ID: 625812
Brunström, B; Lund, B-O; Bergman, A; Asplund, L; Athanassiadis, I; Athanasiadou, M; Jensen, S; Örberg, J (2001) Reproductive toxicity in mink (Mustela vison) chronically exposed to environmentally relevant polychlorinated biphenyl concentrations Environmental Toxicology and Chemistry 20:2318-2327. http://dx.doi.org/10.1002/etc.5620201026 HERO ID: 629929
Amin, S; Moore, RW; Peterson, RE; Schantz, SL (2000) Gestational and lactational exposure to TCDD or coplanar PCBs alters adult expression of saccharin preference behavior in female rats Neurotoxicology and Teratology 22:675-682. http://dx.doi.org/10.1016/s0892-0362(00)00094-5 HERO ID: 197169
Boersma, ER; Lanting, CI (2000) Environmental exposure to polychlorinated biphenyls (PCBs) and dioxins. Consequences for longterm neurological and cognitive development of the child lactation Advances in Experimental Medicine and Biology 478:271-287. [Review] http://dx.doi.org/10.1007/0-306-46830-1_25 HERO ID: 197155
ATSDR (2000) Toxicological profile for polychlorinated biphenyls (PCBs) Atlanta, GA: U.S. Department of Health and Human Services, Public Health Service. [ATSDR Tox Profile] http://www.atsdr.cdc.gov/toxprofiles/tp.asp?id=142&tid=26 HERO ID: 197065
Corrigan, FM; Wienburg, CL; Shore, RF; Daniel, SE; Mann, D (2000) Organochlorine insecticides in substantia nigra in Parkinson's disease Journal of Toxicology and Environmental Health, Part A: Current Issues 59:229-234. http://dx.doi.org/10.1080/009841000156907 HERO ID: 625130
Jan, J; Vrbič, V (2000) Polychlorinated biphenyls cause developmental enamel defects in children Caries Research 34:469-473. http://dx.doi.org/10.1159/000016625 HERO ID: 150643
Roegge, CS; Seo, B-W; Crofton, KM; Schantz, SL (2000) Gestational-lactational exposure to Aroclor 1254 impairs radial-arm maze performance in male rats Toxicological Sciences 57:121-130. http://dx.doi.org/10.1093/toxsci/57.1.121 HERO ID: 199872
Gilbert, ME; Mundy, WR; Crofton, KM (2000) Spatial learning and long-term potentiation in the dentate gyrus of the hippocampus in animals developmentally exposed to Aroclor 1254 Toxicological Sciences 57:102-111. http://dx.doi.org/10.1093/toxsci/57.1.102 HERO ID: 626689
Buck, GM; Vena, JE; Schisterman, EF; Dmochowski, J; Mendola, P; Sever, LE; Fitzgerald, E; Kostyniak, P; Greizerstein, H; Olson, J (2000) Parental consumption of contaminated sport fish from Lake Ontario and predicted fecundability Epidemiology 11:388-393. https://www.ncbi.nlm.nih.gov/pubmed/10874544 HERO ID: 201410
Yu, M-L; Guo, YL; Hsu, C-C; Rogan, WJ (2000) Menstruation and reproduction in women with polychlorinated biphenyl (PCB) poisoning: Long-term follow-up interviews of the women from the Taiwan Yu-Cheng cohort International Journal of Epidemiology 29:672-677. http://dx.doi.org/10.1093/ije/29.4.672 HERO ID: 595043
Steuerwald, U; Weihe, P; Jørgensen, PJ; Bjerve, K; Brock, J; Heinzow, B; Budtz-Jørgensen, E; Grandjean, P (2000) Maternal seafood diet, methylmercury exposure, and neonatal neurologic function Journal of Pediatrics 136:599-605. http://dx.doi.org/10.1067/mpd.2000.102774 HERO ID: 202553
Stewart, P; Reihman, J; Lonky, E; Darvill, T; Pagano, J (2000) Prenatal PCB exposure and neonatal behavioral assessment scale (NBAS) performance Neurotoxicology and Teratology 22:21-29. http://dx.doi.org/10.1016/s0892-0362(99)00056-2 HERO ID: 202554
Darvill, T; Lonky, E; Reihman, J; Stewart, P; Pagano, J (2000) Prenatal exposure to PCBs and infant performance on the Fagan Test of Infant Intelligence NeuroToxicology 21:1029-1038. https://www.ncbi.nlm.nih.gov/pubmed/11233749 HERO ID: 201420
Weisglas-Kuperus, N; Patandin, S; Berbers, GAM; Sas, TCJ; Mulder, PGH; Sauer, PJJ; Hooijkaas, H (2000) Immunologic effects of background exposure to polychlorinated biphenyls and dioxins in Dutch preschool children Environmental Health Perspectives 108:1203-1207. https://www.ncbi.nlm.nih.gov/pubmed/11133402 HERO ID: 197439
Longnecker, MP; Gladen, BC; Patterson, DG, Jr; Rogan, WJ (2000) Polychlorinated biphenyl (PCB) exposure in relation to thyroid hormone levels in neonates Epidemiology 11:249-254. http://dx.doi.org/10.1097/00001648-200005000-00004 HERO ID: 201463
Crofton, KM; Kodavanti, PRS; Derr-Yellin, EC; Casey, AC; Kehn, LS (2000) PCBs, thyroid hormones, and ototoxicity in rats: Cross-fostering experiments demonstrate the impact of postnatal lactation exposure Toxicological Sciences 57:131-140. http://dx.doi.org/10.1093/toxsci/57.1.131 HERO ID: 199692
Zoeller, RT; Dowling, ALS; Vas, AA (2000) Developmental exposure to polychlorinated biphenyls exerts thyroid hormone-like effects on the expression of RC3/neurogranin and myelin basic protein messenger ribonucleic acids in the developing rat brain Endocrinology 141:181-189. http://dx.doi.org/10.1210/endo.141.1.7273 HERO ID: 201532
Crofton, KM; Ding, D-L; Padich, R; Taylor, M; Henderson, D (2000) Hearing loss following exposure during development to polychlorinated biphenyls: A cochlear site of action Hearing Research 144:196-204. http://dx.doi.org/10.1016/s0378-5955(00)00062-9 HERO ID: 199653
Lilienthal, H; Fastabend, A; Hany, J; Kaya, H; Roth-Härer, A; Dunemann, L; Winneke, G (2000) Reduced levels of 1,25-dihydroxyvitamin D(3) in rat dams and offspring after exposure to a reconstituted PCB mixture Toxicological Sciences 57:292-301. http://dx.doi.org/10.1093/toxsci/57.2.292 HERO ID: 199855
Gladen, BC; Ragan, NB; Rogan, WJ (2000) Pubertal growth and development and prenatal and lactational exposure to polychlorinated biphenyls and dichlorodiphenyl dichloroethene Journal of Pediatrics 136:490-496. http://dx.doi.org/10.1016/s0022-3476(00)90012-x HERO ID: 197661
Hany, J; Lilienthal, H; Roth-Härer, A; Ostendorp, G; Heinzow, B; Winneke, G (1999) Behavioral effects following single and combined maternal exposure to PCB 77 (3,4,3',4'-tetrachlorobiphenyl) and PCB 47 (2,4,2',4'-tetrachlorobiphenyl) in rats Neurotoxicology and Teratology 21:147-156. http://dx.doi.org/10.1016/s0892-0362(98)00038-5 HERO ID: 199575
Rice, DC; Hayward, S (1999) Effects of exposure to 3,3',4,4',5-pentachlorobiphenyl (PCB 126) throughout gestation and lactation on behavior (concurrent random interval-random interval and progressive ratio performance) in rats Neurotoxicology and Teratology 21:679-687. http://dx.doi.org/10.1016/s0892-0362(99)00021-5 HERO ID: 199870
Crofton, KM; Rice, DC (1999) Low-frequency hearing loss following perinatal exposure to 3,3',4,4',5-pentachlorobiphenyl (PCB 126) in rats Neurotoxicology and Teratology 21:299-301. http://dx.doi.org/10.1016/s0892-0362(98)00065-8 HERO ID: 202212
Kremer, H; Lilienthal, H; Hany, J; Roth-Härer, A; Winneke, G (1999) Sex-dependent effects of maternal PCB exposure on the electroretinogram in adult rats Neurotoxicology and Teratology 21:13-19. http://dx.doi.org/10.1016/s0892-0362(98)00030-0 HERO ID: 202392
Gray, LE, Jr; Wolf, C; Lambright, C; Mann, P; Price, M; Cooper, RL; Ostby, J (1999) Administration of potentially antiandrogenic pesticides (procymidone, linuron, iprodione, chlozolinate, p,p'-DDE, and ketoconazole) and toxic substances (dibutyl- and diethylhexyl phthalate, PCB 169, and ethane dimethane sulphonate) during sexual differentiation produces diverse profiles of reproductive malformati…
Rice, DC (1999) Effect of exposure to 3,3',4,4',5-pentachlorobiphenyl (PCB 126) throughout gestation and lactation on development and spatial delayed alternation performance in rats Neurotoxicology and Teratology 21:59-69. http://dx.doi.org/10.1016/s0892-0362(98)00031-2 HERO ID: 198915
Bushnell, PJ; Rice, DC (1999) Behavioral assessments of learning and attention in rats exposed perinatally to 3,3',4,4',5-pentachlorobiphenyl (PCB 126) Neurotoxicology and Teratology 21:381-392. http://dx.doi.org/10.1016/s0892-0362(99)00006-9 HERO ID: 199673
Desaulniers, D; Leingartner, K; Wade, M; Fintelman, E; Yagminas, A; Foster, WG (1999) Effects of acute exposure to PCBs 126 and 153 on anterior pituitary and thyroid hormones and FSH isoforms in adult Sprague Dawley male rats Toxicological Sciences 47:158-169. https://www.ncbi.nlm.nih.gov/pubmed/10220852 HERO ID: 202222
Holene, E; Nafstad, I; Skaare, JU; Krogh, H; Sagvolden, T (1999) Behavioural effects in female rats of postnatal exposure to sub-toxic doses of polychlorinated biphenyl congener 153 Acta Paediatrica 88:55-63. http://dx.doi.org/10.1111/j.1651-2227.1999.tb01291.x HERO ID: 202662
Arnold, DL; Bryce, F; Mes, J; Tryphonas, H; Hayward, S; Malcolm, S (1999) Toxicological consequences of feeding PCB congeners to infant rhesus (Macaca mulatta) and cynomolgus (Macaca fascicularis) monkeys Food and Chemical Toxicology 37:153-167. http://dx.doi.org/10.1016/s0278-6915(98)00120-3 HERO ID: 199657
Patandin, S; Dagnelie, PC; Mulder, PGH; Op de Coul, E; van der Veen, JE; Weisglas-Kuperus, N; Sauer, PJJ (1999) Dietary exposure to polychlorinated biphenyls and dioxins from infancy until adulthood: A comparison between breast-feeding, toddler, and long-term exposure Environmental Health Perspectives 107:45-51. https://www.ncbi.nlm.nih.gov/pubmed/9872716 HERO ID: 670290
Stewart, PW; Darvill, T; Lonky, E; Reihman, J; Pagano, J; Bush, B (1999) Assessment of prenatal exposure to PCBs from maternal consumption of Great Lakes fish: An analysis of PCB pattern and concentration Environmental Research 80:S87-S96. http://dx.doi.org/10.1006/enrs.1998.3905 HERO ID: 199505
Courval, JM; DeHoog, JV; Stein, AD; Tay, EM; He, J; Humphrey, HEB; Paneth, N (1999) Sport-caught fish consumption and conception delay in licensed Michigan anglers Environmental Research 80:S183-S188. http://dx.doi.org/10.1006/enrs.1998.3909 HERO ID: 202210
Patandin, S; Lanting, CI; Mulder, PGH; Boersma, ER; Sauer, PJJ; Weisglas-Kuperus, N (1999) Effects of environmental exposure to polychlorinated biphenyls and dioxins on cognitive abilities in Dutch children at 42 months of age Journal of Pediatrics 134:33-41. http://dx.doi.org/10.1016/s0022-3476(99)70369-0 HERO ID: 198907
Schantz, SL; Gardiner, JC; Gasior, DM; Sweeney, AM; Humphrey, HEB; McCaffrey, RJ (1999) Motor function in aging Great Lakes fisheaters Environmental Research 80:S46-S56. http://dx.doi.org/10.1006/enrs.1998.3904 HERO ID: 202513
Rogan, WJ; Gladen, BC; Guo, Y-LL; Hsu, C-C (1999) Sex ratio after exposure to dioxin-like chemicals in Taiwan Lancet 353:206-207. [Letter] http://dx.doi.org/10.1016/s0140-6736(05)77215-9 HERO ID: 201488
Rice, DC; Hayward, S (1999) Effects of postnatal exposure of monkeys to a PCB mixture on concurrent random interval-random interval and progressive ratio performance Neurotoxicology and Teratology 21:47-58. http://dx.doi.org/10.1016/s0892-0362(98)00032-4 HERO ID: 199869
Buck, GM; Mendola, P; Vena, JE; Sever, LE; Kostyniak, P; Greizerstein, H; Olson, J; Stephen, FD (1999) Paternal Lake Ontario fish consumption and risk of conception delay, New York State Angler Cohort Environmental Research 80:S13-S18. http://dx.doi.org/10.1006/enrs.1998.3926 HERO ID: 201812
Osius, N; Karmaus, W; Kruse, H; Witten, J (1999) Exposure to polychlorinated biphenyls and levels of thyroid hormones in children Environmental Health Perspectives 107:843-849. http://dx.doi.org/10.2307/3454584 HERO ID: 202470
Casey, AC; Berger, DF; Lombardo, JP; Hunt, A; Quimby, F (1999) Aroclor 1242 inhalation and ingestion by Sprague-Dawley rats Journal of Toxicology and Environmental Health, Part A: Current Issues 56:311-342. http://dx.doi.org/10.1080/009841099158033 HERO ID: 199578
Hany, J; Lilienthal, H; Sarasin, A; Roth-Härer, A; Fastabend, A; Dunemann, L; Lichtensteiger, W; Winneke, G (1999) Developmental exposure of rats to a reconstituted PCB mixture or aroclor 1254: Effects on organ weights, aromatase activity, sex hormone levels, and sweet preference behavior Toxicology and Applied Pharmacology 158:231-243. http://dx.doi.org/10.1006/taap.1999.8710 HERO ID: 202314
Provost, TL; Juarez de Ku, LM; Zender, C; Meserve, LA (1999) Dose- and age-dependent alterations in choline acetyltransferase (ChAT) activity, learning and memory, and thyroid hormones in 15- and 30-day old rats exposed to 1.25 or 12.5 ppm polychlorinated biphenyl (PCB) beginning at conception Progress in Neuro-Psychopharmacology and Biological Psychiatry 23:915-928. http://dx.doi.org/10.1016/s02…
Guo, YL; Yu, ML; Hsu, CC; Rogan, WJ (1999) Chloracne, goiter, arthritis, and anemia after polychlorinated biphenyl poisoning: 14-year follow-up of the Taiwan Yu-Cheng cohort Environmental Health Perspectives 107:715-719. https://www.ncbi.nlm.nih.gov/pubmed/10464071 HERO ID: 202298
Holene, E; Nafstad, I; Skaare, JU; Sagvolden, T (1998) Behavioural hyperactivity in rats following postnatal exposure to sub-toxic doses of polychlorinated biphenyl congeners 153 and 126 Behavioural Brain Research 94:213-224. http://dx.doi.org/10.1016/s0166-4328(97)00181-2 HERO ID: 202325
Huang, A; Lin, S; Inglis, R; Powell, D; Chou, K (1998) Pre- and postnatal exposure to 3,3',4,4'-tetrachlorobiphenyl: II. Effects on the reproductive capacity and fertilizing ability of eggs in female mice Archives of Environmental Contamination and Toxicology 34:209-214. http://dx.doi.org/10.1007/s002449900306 HERO ID: 202332
Huang, A; Powell, D; Chou, K (1998) Pre- and postnatal exposure to 3,3',4,4'-tetrachlorobiphenyl: I. Effects on breeding ability and sperm fertilizing ability in male mice Archives of Environmental Contamination and Toxicology 34:204-208. http://dx.doi.org/10.1007/s002449900305 HERO ID: 202333
Li, M-H; Rhine, C; Hansen, LG (1998) Hepatic enzyme induction and acute endocrine effects of 2,3,3',4',6-pentachlorobiphenyl in prepubertal female rats Archives of Environmental Contamination and Toxicology 35:97-103. http://dx.doi.org/10.1007/s002449900355 HERO ID: 202410
Eriksson, P; Fredriksson, A (1998) Neurotoxic effects in adult mice neonatally exposed to 3,3'4,4'5-pentachlorobiphenyl or 2,3,3'4,4'-pentachlorobiphenyl. Changes in brain nicotinic receptors and behaviour Environmental Toxicology and Pharmacology 5:17-27. http://dx.doi.org/10.1016/s1382-6689(97)10002-3 HERO ID: 199742
Gerhard, I; Daniel, V; Link, S; Monga, B; Runnebaum, B (1998) Chlorinated hydrocarbons in women with repeated miscarriages Environmental Health Perspectives 106:675-681. http://dx.doi.org/10.2307/3434097 HERO ID: 198897
Winneke, G; Bucholski, A; Heinzow, B; Krämer, U; Plaßmann, S; Schmidt, E; Steingrüber, H-J; Walkowiak, J; Weipert, S; Wiener, A (1998) Neurobehavioral development and TSH-levels in human infants: Associations with PCBs in the neonatal period In A Gies; A Wenzel; M Gahr (Eds.), Effects of endocrine disruptors in the environment on neuronal development and behaviourcurrent knowledge, assessment, ga…
Rice, DC; Hayward, S (1998) Lack of effect of 3,3'4,4',5-pentachlorobiphenyl (PCB 126) throughout gestation and lactation on multiple fixed interval-fixed ratio and DRL performance in rats Neurotoxicology and Teratology 20:645-650. http://dx.doi.org/10.1016/s0892-0362(98)00024-5 HERO ID: 199868
Chu, I; Poon, R; Yagminas, A; LeCavalier, P; Håkansson, H; Valli, VE; Kennedy, SW; Bergman, Å; Seegal, RF; Feeley, M (1998) Subchronic toxicity of PCB 105 (2,3,3',4,4'-pentachlorobiphenyl) in rats Journal of Applied Toxicology 18:285-292. http://dx.doi.org/10.1002/(sici)1099-1263(199807/08)18:43.0.co;2-9 HERO ID: 202193
Faqi, AS; Dalsenter, PR; Mathar, W; Heinrich-Hirsch, B; Chahoud, I (1998) Reproductive toxicity and tissue concentrations of 3,3',4,4'-tetrachlorobiphenyl (PCB 77) in male adult rats Human and Experimental Toxicology 17:151-156. http://dx.doi.org/10.1177/096032719801700305 HERO ID: 202255
ATSDR (1998) Toxicological profile for chlorinated dibenzo-p-dioxins Atlanta, GA: U.S. Department of Health and Human Services, Public Health Service. [ATSDR Tox Profile] http://www.atsdr.cdc.gov/toxprofiles/tp104.pdf HERO ID: 197033
Lanting, CI; Patandin, S; Fidler, V; Weisglas-Kuperus, N; Sauer, PJJ; Boersma, ER; Touwen, BCL (1998) Neurological condition in 42-month-old children in relation to pre-and postnatal exposure to polychlorinated biphenyls and dioxins Early Human Development 50:283-292. http://dx.doi.org/10.1016/s0378-3782(97)00066-2 HERO ID: 198852
Winneke, G; Bucholski, A; Heinzow, B; Krämer, U; Schmidt, E; Walkowiak, J; Wiener, JA; Steingrüber, HJ (1998) Developmental neurotoxicity of polychlorinated biphenyls (PCBS): Cognitive and psychomotor functions in 7-month old children Toxicology Letters 102-103:423-428. http://dx.doi.org/10.1016/s0378-4274(98)00334-8 HERO ID: 199463
Corrigan, FM; Murray, L; Wyatt, CL; Shore, RF (1998) Diorthosubstituted polychlorinated biphenyls in caudate nucleus in Parkinson's disease Experimental Neurology 150:339-342. [Letter] http://dx.doi.org/10.1006/exnr.1998.6776 HERO ID: 202208
Rice, DC (1998) Effects of postnatal exposure of monkeys to a PCB mixture on spatial discrimination reversal and DRL performance Neurotoxicology and Teratology 20:391-400. http://dx.doi.org/10.1016/s0892-0362(97)00134-7 HERO ID: 199689
Lebel, G; Dodin, S; Ayotte, P; Marcoux, S; Ferron, LA; Dewailly, É (1998) Organochlorine exposure and the risk of endometriosis Fertility and Sterility 69:221-228. http://dx.doi.org/10.1016/s0015-0282(97)00479-2 HERO ID: 202406
Yu, ML; Hsin, JW; Hsu, CC; Chan, WC; Guo, YL (1998) The immunologic evaluation of the Yu-Cheng children Chemosphere 37:1855-1865. http://dx.doi.org/10.1016/s0045-6535(98)00251-3 HERO ID: 197565
Langer, P; Tajtáková, M; Fodor, G; Kočan, A; Bohov, P; Michálek, J; Kreze, A (1998) Increased thyroid volume and prevalence of thyroid disorders in an area heavily polluted by polychlorinated biphenyls European Journal of Endocrinology 139:402-409. http://dx.doi.org/10.1530/eje.0.1390402 HERO ID: 202400
Schuur, AG; Cenijn, PH; van Toor, H; Visser, TJ; Brouwer, A (1998) Effect of Aroclor 1254 on thyroid hormone sulfation in fetal rats HERO ID: 202649
Bäcklin, BM; Gessbo, A; Forsberg, M; Shokrai, A; Rozell, B; Engström, W (1998) Expression of the insulin-like growth factor II gene in polychlorinated biphenyl exposed female mink (Mustela vison) and their fetuses 51:43-47. http://dx.doi.org/10.1136/mp.51.1.43 HERO ID: 202784
Goldey, ES; Crofton, KM (1998) Thyroxine replacement attenuates hypothyroxinemia, hearing loss, and motor deficits following developmental exposure to Aroclor 1254 in rats Toxicological Sciences 45:94-105. http://dx.doi.org/10.1006/toxs.1998.2495 HERO ID: 51027
Mayes, BA; McConnell, EE; Neal, BH; Brunner, MJ; Hamilton, SB; Sullivan, TM; Peters, AC; Ryan, MJ; Toft, JD; Singer, AW; Brown, JF, Jr; Menton, RG; Moore, JA (1998) Comparative carcinogenicity in Sprague-Dawley rats of the polychlorinated biphenyl mixtures Aroclors 1016, 1242, 1254, and 1260 Toxicological Sciences 41:62-76. http://dx.doi.org/10.1006/toxs.1997.2397 HERO ID: 198857
Bäcklin, B-M; Persson, E; Jones, CJP; Dantzer, V (1998) Polychlorinated biphenyl (PCB) exposure produces placental vascular and trophoblastic lesions in the mink (Mustela vison): A light and electron microscopic study Acta Pathologica, Microbiologica, et Immunologica Scandinavica 106:785-799. http://dx.doi.org/10.1111/j.1699-0463.1998.tb00225.x HERO ID: 201779
Patandin, S; Koopman-Esseboom, C; de Ridder, MAJ; Weisglas-Kuperus, N; Sauer, PJJ (1998) Effects of environmental exposure to polychlorinated biphenyls and dioxins on birth size and growth in Dutch children Pediatric Research 44:538-545. http://dx.doi.org/10.1203/00006450-199810000-00012 HERO ID: 198875
Rylander, L; Strömberg, U; Dyremark, E; Östman, C; Nilsson-Ehle, P; Hagmar, L (1998) Polychlorinated biphenyls in blood plasma among Swedish female fish consumers in relation to low birth weight American Journal of Epidemiology 147:493-502. https://www.ncbi.nlm.nih.gov/pubmed/9525537 HERO ID: 202499
Vartiainen, T; Jaakkola, JJK; Saarikoski, S; Tuomisto, J (1998) Birth weight and sex of children and the correlation to the body burden of PCDDs/PCDFs and PCBs of the mother Environmental Health Perspectives 106:61-66. https://www.ncbi.nlm.nih.gov/pubmed/9432971 HERO ID: 202578
Rodriguez, J; Kholkute, SD; Dukelow, WR (1997) Reproductive toxicology of 3,3',4,4'-tetrachlorobiphenyl in mice Bulletin of Environmental Contamination and Toxicology 58:999-1005. http://dx.doi.org/10.1007/s001289900433 HERO ID: 202493
Jacobson, JL; Jacobson, SW (1997) Evidence for PCBs as neurodevelopmental toxicants in humans NeuroToxicology 18:415-424. [Review] https://www.ncbi.nlm.nih.gov/pubmed/9291491 HERO ID: 201444
Johnson, KL; Cummings, AM; Birnbaum, LS (1997) Promotion of endometriosis in mice by polychlorinated dibenzo-p-dioxins, dibenzofurans, and biphenyls Environmental Health Perspectives 105:750-755. https://www.ncbi.nlm.nih.gov/pubmed/9294722 HERO ID: 198419
Schantz, SL; Seo, B-W; Wong, PW; Pessah, IN (1997) Long-term effects of developmental exposure to 2,2',3,5',6-pentachlorobiphenyl (PCB 95) on locomotor activity, spatial learning and memory and brain ryanodine binding NeuroToxicology 18:457-467. https://www.ncbi.nlm.nih.gov/pubmed/9291494 HERO ID: 201498
Weinand-Härer, A; Lilienthal, H; Bucholski, K-A; Winneke, G (1997) Behavioral effects of maternal exposure to an ortho-chlorinated or a coplanar PCB congener in rats Environmental Toxicology and Pharmacology 3:97-103. http://dx.doi.org/10.1016/s1382-6689(96)00145-7 HERO ID: 201526
Zhao, F; Mayura, K; Harper, N; Safe, SH; Phillips, TD (1997) Inhibition of 3,3',4,4',5-Pentachlorobiphenyl-induced fetal cleft palate and immunotoxicity in C57BL/6 mice by 2,2',4,4',5,5'-hexachlorobiphenyl Chemosphere 34:1605-1613. http://dx.doi.org/10.1016/s0045-6535(97)00456-6 HERO ID: 201531
Desaulniers, D; Poon, R; Phan, W; Leingartner, K; Foster, WG; Chu, I (1997) Reproductive and thyroid hormone levels in rats following 90-day dietary exposure to PCB 28 (2,4,4'-trichlorobiphenyl) or PCB 77 (3,3'4,4'-tetrachlorobiphenyl) Toxicology and Industrial Health 13:627-638. https://www.ncbi.nlm.nih.gov/pubmed/9284533 HERO ID: 202223
Lecavalier, P; Chu, I; Yagminas, A; Villeneuve, DC; Poon, R; Feeley, M; Håkansson, H; Ahlborg, UG; Valli, VE; Bergman, Å; Seegal, RF; Kennedy, SW (1997) Subchronic toxicity of 2,2',3,3',4,4'-hexachlorobiphenyl in rats Journal of Toxicology and Environmental Health 51:265-277. http://dx.doi.org/10.1080/00984109708984026 HERO ID: 202407
Smialowicz, RJ; DeVito, MJ; Riddle, MM; Williams, WC; Birnbaum, LS (1997) Opposite effects of 2,2',4,4',5,5'-hexachlorobiphenyl and 2,3,7,8-tetrachlorodibenzo-p-dioxin on the antibody response to sheep erythrocytes in mice Fundamental and Applied Toxicology 37:141-149. http://dx.doi.org/10.1006/faat.1997.2323 HERO ID: 202544
Buck, GM; Sever, LE; Mendola, P; Zielezny, M; Vena, JE (1997) Consumption of contaminated sport fish from Lake Ontario and time-to-pregnancy. New York State Angler Cohort American Journal of Epidemiology 146:949-954. http://dx.doi.org/10.1093/oxfordjournals.aje.a009221 HERO ID: 201813
Zhao, F; Mayura, K; Kocurek, N; Edwards, JF; Kubena, LF; Safe, SH; Phillips, TD (1997) Inhibition of 3,3',4,4',5-pentachlorobiphenyl-induced chicken embryotoxicity by 2,2',4,4',5,5'-hexachlorobiphenyl Fundamental and Applied Toxicology 35:1-8. http://dx.doi.org/10.1093/toxsci/35.1.1 HERO ID: 202615
Gould, JC; Cooper, KR; Scanes, CG (1997) Effects of polychlorinated biphenyl mixtures and three specific congeners on growth and circulating growth-related hormones General and Comparative Endrocrinology 106:221-230. http://dx.doi.org/10.1006/gcen.1996.6868 HERO ID: 202759
Chao, W-Y; Hsu, C-C; Guo, YL (1997) Middle-ear disease in children exposed prenatally to polychlorinated biphenyls and polychlorinated dibenzofurans Archives of Environmental Health 52:257-262. http://dx.doi.org/10.1080/00039899709602195 HERO ID: 198868
Rice, DC (1997) Effect of postnatal exposure to a PCB mixture in monkeys on multiple fixed interval-fixed ratio performance Neurotoxicology and Teratology 19:429-434. http://dx.doi.org/10.1016/s0892-0362(97)87364-3 HERO ID: 199799
Rice, DC; Hayward, S (1997) Effects of postnatal exposure to a PCB mixture in monkeys on nonspatial discrimination reversal and delayed alternation performance NeuroToxicology 18:479-494. https://www.ncbi.nlm.nih.gov/pubmed/9291496 HERO ID: 199848
Nishida, N; Farmer, JD; Kodavanti, PRS; Tilson, HA; MacPhail, RC (1997) Effects of acute and repeated exposures to Aroclor 1254 in adult rats: Motor activity and flavor aversion conditioning Fundamental and Applied Toxicology 40:68-74. http://dx.doi.org/10.1006/faat.1997.2352 HERO ID: 202460
Saeed, A; Hansen, LG (1997) Morphometric changes in the prepubertal female rat thyroid gland following acute exposure to 2,2',4,4'-tetrachlorobiphenyl and Aroclor 1242 Journal of Toxicology and Environmental Health 51:503-513. http://dx.doi.org/10.1080/00984109708984040 HERO ID: 202501
Jones, CJP; Bäcklin, BM; Stoddart, RW; Dantzer, V (1997) Environmental pollutants as aetiological agents in female reproductive pathology: Placental glycan expression in normal and polychlorinated biphenyl (PCB)-exposed mink (Mustela vison) Placenta 18:689-699. http://dx.doi.org/10.1016/s0143-4004(97)90011-4 HERO ID: 201451
Bäcklin, BM; Madej, A; Forsberg, M (1997) Histology of ovaries and uteri and levels of plasma progesterone, oestradiol-17beta and oestrone sulphate during the implantation period in mated and gonadotrophin-releasing hormone-treated mink (Mustela vison) exposed to polychlorinated biphenyls Journal of Applied Toxicology 17:297-306. http://dx.doi.org/10.1002/(sici)1099-1263(199709)17:53.0.co;2-n HER…
Arnold, DL; Nera, EA; Stapley, R; Bryce, F; Fernie, S; Tolnai, G; Miller, D; Hayward, S; Campbell, JS; Greer, I (1997) Toxicological consequences of Aroclor 1254 ingestion by female rhesus (Macaca mulatta) monkeys and their nursing infants. Part 3: Post-reproduction and pathological findings Food and Chemical Toxicology 35:1191-1207. http://dx.doi.org/10.1016/s0278-6915(97)85470-1 HERO ID: 199648
Schantz, SL; Seo, B-W; Moshtaghian, J; Peterson, RE; Moore, RW (1996) Effects of gestational and lactational exposure to TCDD or coplanar PCBs on spatial learning Neurotoxicology and Teratology 18:305-313. http://dx.doi.org/10.1016/s0892-0362(96)90033-1 HERO ID: 198781
Eriksson, P; Fredriksson, A (1996) Developmental neurotoxicity of four ortho-substituted polychlorinated biphenyls in the neonatal mouse Environmental Toxicology and Pharmacology 1:155-165. http://dx.doi.org/10.1016/1382-6689(96)00015-4 HERO ID: 201424
Chu, I; Villeneuve, DC; Yagminas, A; Lecavalier, P; Poon, R; Feeley, M; Kennedy, SW; Seegal, RF; Håkansson, H; Ahlborg, UG; Valli, VE; Bergman, Å (1996) Toxicity of 2,2',4,4',5,5'-hexachlorobiphenyl in rats: Effects following 90-day oral exposure Journal of Applied Toxicology 16:121-128. http://dx.doi.org/10.1002/(sici)1099-1263(199603)16:23.0.co;2-g HERO ID: 202197
Chu, I; Villeneuve, DC; Yagminas, A; Lecavalier, P; Poon, R; Håkansson, H; Ahlborg, UG; Valli, VE; Kennedy, SW; Bergman, Å; Seegal, RF; Feeley, M (1996) Toxicity of 2,4,4'-trichlorobiphenyl in rats following 90-day dietary exposure Journal of Toxicology and Environmental Health 49:301-318. https://www.ncbi.nlm.nih.gov/pubmed/8876656 HERO ID: 202198
van Birgelen, APJM; Fase, KM; van der Kolk, J; Poiger, H; Brouwer, A; Seinen, W; van den Berg, M (1996) Synergistic effect of 2,2',4,4',5,5'-hexachlorobiphenyl and 2,3,7,8-tetrachlorodibenzo-p-dioxin on hepatic porphyrin levels in the rat Environmental Health Perspectives 104:550-557. https://www.ncbi.nlm.nih.gov/pubmed/8743444 HERO ID: 202572
Eriksson, P; Fredriksson, A (1996) Neonatal exposure to 2,2',5,5'-tetrachlorobiphenyl causes increased susceptibility in the cholinergic transmitter system at adult age Environmental Toxicology and Pharmacology 1:217-220. http://dx.doi.org/10.1016/1382-6689(95)00017-8 HERO ID: 201425
Guo, YL; Yu, M-LM; Ryan, JJ (1996) Different congeners of PCBs/PCDFs may have contributed to different health outcomes in the Yu-Cheng cohort Neurotoxicology and Teratology 18:255-256. [Review] http://dx.doi.org/10.1016/s0892-0362(96)90017-3 HERO ID: 202299
Li, MH; Hansen, LG (1996) Enzyme induction and acute endocrine effects in prepubertal female rats receiving environmental PCB/PCDF/PCDD mixtures Environmental Health Perspectives 104:712-722. http://dx.doi.org/10.1289/ehp.96104712 HERO ID: 202412
Jacobson, JL; Jacobson, SW (1996) Intellectual impairment in children exposed to polychlorinated biphenyls in utero New England Journal of Medicine 335:783-789. http://dx.doi.org/10.1056/nejm199609123351104 HERO ID: 197322
Koopman-Esseboom, C; Weisglas-Kuperus, N; de Ridder, MAJ; Van der Paauw, CG; Tuinstra, LGMT; Sauer, PJJ (1996) Effects of polychlorinated biphenyl/dioxin exposure and feeding type on infants' mental and psychomotor development Pediatrics 97:700-706. https://www.ncbi.nlm.nih.gov/pubmed/8628610 HERO ID: 198076
Lonky, E; Reihman, J; Darvill, T; Mather, J, Sr; Daly, H (1996) Neonatal behavioral assessment scale performance in humans influenced by maternal consumption of environmentally contaminated Lake Ontario fish Journal of Great Lakes Research 22:198-212. http://dx.doi.org/10.1016/s0380-1330(96)70949-8 HERO ID: 198865
Schantz, SL; Sweeney, AM; Gardiner, JC; Humphrey, HEB; Mccaffrey, RJ; Gasior, DM; Srikanth, KR; Budd, ML (1996) Neuropsychological assessment of an aging population of Great Lakes fisheaters Toxicology and Industrial Health 12:403-417. http://dx.doi.org/10.1177/074823379601200312 HERO ID: 202515
Hsieh, S-F; Yen, Y-Y; Lan, S-J; Hsieh, C-C; Lee, C-H; Ko, Y-C (1996) A cohort study on mortality and exposure to polychlorinated biphenyls Archives of Environmental Health 51:417-424. http://dx.doi.org/10.1080/00039896.1996.9936040 HERO ID: 202330
Arnold, DL; Nera, EA; Stapley, R; Tolnai, G; Claman, P; Hayward, S; Tryphonas, H; Bryce, F (1996) Prevalence of endometriosis in rhesus (Macaca mulatta) monkeys ingesting PCB (Aroclor 1254): Review and evaluation Fundamental and Applied Toxicology 31:42-55. [Review] https://www.ncbi.nlm.nih.gov/pubmed/8998952 HERO ID: 198870
Morse, DC; Wehler, EK; Wesseling, W; Koeman, JH; Brouwer, A (1996) Alterations in rat brain thyroid hormone status following pre- and postnatal exposure to polychlorinated biphenyls (Aroclor 1254) Toxicology and Applied Pharmacology 136:269-279. http://dx.doi.org/10.1006/taap.1996.0034 HERO ID: 202452
Corey, DA; Juárez de Ku, LM; Bingman, VP; Meserve, LA (1996) Effects of exposure to polychlorinated biphenyl (PCB) from conception on growth, and development of endocrine, neurochemical, and cognitive measures in 60 day old rats Growth Development and Aging 60:131-143. https://www.ncbi.nlm.nih.gov/pubmed/9007564 HERO ID: 202841
Darnerud, PO; Morse, D; Klasson-Wehler, E; Brouwer, A (1996) Binding of a 3,3',4,4'-tetrachlorobiphenyl (CB-77) metabolite to fetal transthyretin and effects on fetal thyroid hormone levels in mice Toxicology 106:105-114. http://dx.doi.org/10.1016/0300-483x(95)03169-g HERO ID: 201419
Herr, DW; Goldey, ES; Crofton, KM (1996) Developmental exposure to Aroclor 1254 produces low-frequency alterations in adult rat brainstem auditory evoked responses Fundamental and Applied Toxicology 33:120-128. http://dx.doi.org/10.1006/faat.1996.0149 HERO ID: 202323
Van Birgelen, APJM; Smit, EA; Kampen, IM; Groeneveld, CN; Fase, KM; Van der Kolk, J; Poiger, H; Van den Berg, M; Koeman, JH; Brouwer, A (1995) Subchronic effects of 2,3,7,8-TCDD or PCBs on thyroid hormone metabolism: Use in risk assessment European Journal of Pharmacology: Environmental Toxicology and Pharmacology 293:77-85. http://dx.doi.org/10.1016/0926-6917(95)90021-7 HERO ID: 197096
Seo, B-W; Li, M-H; Hansen, LG; Moore, RW; Peterson, RE; Schantz, SL (1995) Effects of gestational and lactational exposure to coplanar polychlorinated biphenyl (PCB) congeners or 2,3,7,8-tetrachlorodibenzo-p-dioxin (TCDD) on thyroid hormone concentrations in weanling rats Toxicology Letters 78:253-262. http://dx.doi.org/10.1016/0378-4274(95)03329-j HERO ID: 197869
Schantz, SL; Moshtaghian, J; Ness, DK (1995) Spatial learning deficits in adult rats exposed to ortho-substituted PCB congeners during gestation and lactation Fundamental and Applied Toxicology 26:117-26. http://dx.doi.org/10.1006/faat.1995.1081 HERO ID: 198638
Holene, E; Nafstad, I; Skaare, JU; Bernhoft, A; Engen, P; Sagvolden, T (1995) Behavioral effects of pre- and postnatal exposure to individual polychlorinated biphenyl congeners in rats Environmental Toxicology and Chemistry 14:967-976. http://dx.doi.org/10.1002/etc.5620140607 HERO ID: 201438
Chu, I; Villeneuve, DC; Yagminas, A; Lecavalier, P; Håkansson, H; Ahlborg, UG; Valli, VE; Kennedy, SW; Bergman, Å; Seegal, RF; Feeley, M (1995) Toxicity of PCB 77 (3,3',4,4'-tetrachlorobiphenyl) and PCB 118 (2,3',4,4'5-pentachlorobiphenyl) in the rat following subchronic dietary exposure Fundamental and Applied Toxicology 26:282-292. http://dx.doi.org/10.1006/faat.1995.1099 HERO ID: 202195
Morse, DC; Wehler, EK; van de Pas, M; de Bie, AThHJ; van Bladeren, PJ; Brouwer, A (1995) Metabolism and biochemical effects of 3,3',4,4'-tetrachlorobiphenyl in pregnant and fetal rats Chemico-Biological Interactions 95:41-56. http://dx.doi.org/10.1016/0009-2797(94)03347-1 HERO ID: 202451
Huisman, M; Koopman-Esseboom, C; Fidler, V; Hadders-Algra, M; van der Paauw, CG; Tuinstra, LGMT; Weisglas-Kuperus, N; Sauer, PJJ; Touwen, BCL; Boersma, ER (1995) Perinatal exposure to polychlorinated biphenyls and dioxins and its effect on neonatal neurological development Early Human Development 41:111-127. http://dx.doi.org/10.1016/0378-3782(94)01611-r HERO ID: 198064
Huisman, M; Eerenstein, SEJ; Koopman-Esseboom, C; Brouwer, M; Fidler, V; Muskiet, FAJ; Sauer, PJJ; Boersma, ER (1995) Perinatal exposure to polychlorinated biphenyls and dioxins through dietary intake Chemosphere 31:4273-4287. http://dx.doi.org/10.1016/0045-6535(95)00296-k HERO ID: 199646
Guo, YL; Lai, TJ; Chen, SJ; Hsu, CC (1995) Gender-related decrease in Raven's progressive matrices scores in children prenatally exposed to polychlorinated biphenyls and related contaminants Bulletin of Environmental Contamination and Toxicology 55:8-13. http://dx.doi.org/10.1007/bf00212382 HERO ID: 202295
Arnold, DL; Bryce, F; McGuire, PF; Stapley, R; Tanner, JR; Wrenshall, E; Mes, J; Fernie, S; Tryphonas, H; Hayward, S; Malcolm, S (1995) Toxicological consequences of aroclor 1254 ingestion by female rhesus (Macaca mulatta) monkeys. Part 2. Reproduction and infant findings Food and Chemical Toxicology 33:457-474. http://dx.doi.org/10.1016/0278-6915(95)00018-w HERO ID: 199456
Huisman, M; Koopman-Esseboom, C; Lanting, CI; van der Paauw, CG; Tuinstra, LGMT; Fidler, V; Weisglas-Kuperus, N; Sauer, PJJ; Boersma, ER; Touwen, BCL (1995) Neurological condition in 18-month-old children perinatally exposed to polychlorinated biphenyls and dioxins Early Human Development 43:165-176. http://dx.doi.org/10.1016/0378-3782(95)01674-0 HERO ID: 202336
Bäcklin, B-M; Bergman, A (1995) Histopathology of postpartum placental sites in mink (Mustela vison) exposed to polychlorinated biphenyls or fractions thereof Acta Pathologica, Microbiologica, et Immunologica Scandinavica 103:843-854. http://dx.doi.org/10.1111/j.1699-0463.1995.tb01443.x HERO ID: 201777
Harper, N; Connor, K; Steinberg, M; Safe, S (1995) Immunosuppressive activity of polychlorinated biphenyl mixtures and congeners: Nonadditive (antagonistic) interactions Fundamental and Applied Toxicology 27:131-139. http://dx.doi.org/10.1093/toxsci/27.1.131 HERO ID: 202317
Goldey, ES; Kehn, LS; Lau, C; Rhenberg, GL; Crofton, KM (1995) Developmental exposure to polychlorinated biphenyls (Aroclor 1254) reduces circulating thyroid hormone concentrations and causes hearing deficits in rats Toxicology and Applied Pharmacology 135:77-88. http://dx.doi.org/10.1006/taap.1995.1210 HERO ID: 47251
Seo, BW; Meserve, LA (1995) Effects of maternal ingestion of aroclor 1254 (PCB) on the developmental pattern of oxygen consumption and body temperature in neonatal rats Bulletin of Environmental Contamination and Toxicology 55:22-28. http://dx.doi.org/10.1007/bf00212384 HERO ID: 202533
Weisglas-Kuperus, N; Sas, TCJ; Koopman-Esseboom, C; van der Zwan, CW; De Ridder, MAJ; Beishuizen, A; Hooijkaas, H; Sauer, PJJ (1995) Immunologic effects of background prenatal and postnatal exposure to dioxins and polychlorinated biphenyls in Dutch infants Pediatric Research 38:404-410. http://dx.doi.org/10.1203/00006450-199509000-00022 HERO ID: 197529
Rylander, L; Strömberg, U; Hagmar, L (1995) Decreased birth weight in infants born to women with a high dietary intake of fish contaminated with persistent organochlorine compounds Scandinavian Journal of Work, Environment and Health 21:368-375. http://dx.doi.org/10.5271/sjweh.51 HERO ID: 198569
Mendola, P; Buck, GM; Vena, JE; Zielezny, M; Sever, LE (1995) Consumption of PCB-contaminated sport fish and risk of spontaneous fetal death Environmental Health Perspectives 103:498-502. https://www.ncbi.nlm.nih.gov/pubmed/7656880 HERO ID: 202438
Chu, I; Villeneuve, DC; Yagminas, A; LeCavalier, P; Poon, R; Feeley, M; Kennedy, SW; Seegal, RF; Häkansson, H; Ahlborg, UG; Valli, VE (1994) Subchronic toxicity of 3,3',4,4',5-pentachlorobiphenyl in the rat. I. Clinical, biochemical, hematological, and histopathological changes Fundamental and Applied Toxicology 22:457-468. http://dx.doi.org/10.1006/faat.1994.1051 HERO ID: 202196
Koopman-Esseboom, C; Huisman, M; Weisglas-Kuperus, N; Van der Paauw, CG; Tuinstra, LGMT; Boersma, ER; Sauer, PJJ (1994) PCB and dioxin levels in plasma and human milk of 418 Dutch women and their infants. Predictive value of PCB congener levels in maternal plasma for fetal and infant's exposure to PCBs and dioxins Chemosphere 28:1721-1732. http://dx.doi.org/10.1016/0045-6535(94)90428-6 HERO ID: 1…
Chen, Y-CJ; Yu, M-LM; Rogan, WJ; Gladen, BC; Hsu, C-C (1994) A 6-year follow-up of behavior and activity disorders in the Taiwan Yu-cheng children American Journal of Public Health 84:415-421. http://dx.doi.org/10.2105/ajph.84.3.415 HERO ID: 199618
Lai, TJ; Guo, YL; Yu, ML; Ko, HC; Hsu, CC (1994) Cognitive development in Yu-Cheng children Chemosphere 29:2405-2411. http://dx.doi.org/10.1016/0045-6535(94)90409-x HERO ID: 201461
Koopman-Esseboom, C; Morse, DC; Weisglas-Kuperus, N; Lutkeschipholt, IJ; Van der Paauw, CG; Tuinstra, LGMT; Brouwer, A; Sauer, PJJ (1994) Effects of dioxins and polychlorinated biphenyls on thyroid hormone status of pregnant women and their infants Pediatric Research 36:468-473. http://dx.doi.org/10.1203/00006450-199410000-00009 HERO ID: 197881
Svensson B-G; Hallberg, T; Nilsson, A; Schuetz, A; Hagmar, L (1994) Parameters of immunological competence in subjects with high consumption of fish contaminated with persistent organochlorine compounds International Archives of Occupational and Environmental Health 65:351-358. http://dx.doi.org/10.1007/bf00383243 HERO ID: 2196437
Sager, DB; Girard, DM (1994) Long-term effects on reproductive parameters in female rats after translactational exposure to PCBs Environmental Research 66:52-76. http://dx.doi.org/10.1006/enrs.1994.1044 HERO ID: 199695
Juárez de Ku, LM; Sharma-Stokkermans, M; Meserve, LA (1994) Thyroxine normalizes polychlorinated biphenyl (PCB) dose-related depression of choline acetyltransferase (ChAT) activity in hippocampus and basal forebrain of 15-day-old rats Toxicology 94:19-30. http://dx.doi.org/10.1016/0300-483x(94)90025-6 HERO ID: 201453
Seegal, RF; Bush, B; Brosch, KO (1994) Decreases in dopamine concentrations in adult, non-human primate brain persist following removal from polychlorinated biphenyls Toxicology 86:71-87. http://dx.doi.org/10.1016/0300-483x(94)90054-x HERO ID: 201513
Smits-van Prooije, AE; Lammers, JHCM; Waalkens-Berendsen, DH; Kulig, BM; Snoeij, NJ (1993) Effects of the PCB 3,4,5,3',4',5'-hexachlorobiphenyl on the reproduction capacity of Wistar rats Chemosphere 27:395-400. http://dx.doi.org/10.1016/0045-6535(93)90318-y HERO ID: 201517
Rao, CV; Banerji, SA (1993) Effect of polychlorinated biphenyls (Aroclor 1260) on histology of adrenal of rats Journal of Environmental Biology 14:1-6. HERO ID: 198911
Guo, YL; Lai, TJ; Ju, SH; Chen, YC; Hsu, CC (1993) Sexual developments and biological findings in Yu-Cheng children HERO ID: 202761
Arnold, DL; Bryce, F; Stapley, R; McGuire, PF; Burns, D; Tanner, JR; Karpinski, K (1993) Toxicological consequences of Aroclor 1254 ingestion by female rhesus (Macaca mulatta) monkeys. Part 1A. Prebreeding phase: Clinical health findings Food and Chemical Toxicology 31:799-810. http://dx.doi.org/10.1016/0278-6915(93)90218-n HERO ID: 198641
Arnold, DL; Bryce, F; Karpinski, K; Mes, J; Fernie, S; Tryphonas, H; Truelove, J; McGuire, PF; Burns, D; Tanner, JR; Stapley, R; Zawidzka, ZZ; Basford, D (1993) Toxicological consequences of Aroclor 1254 ingestion by female rhesus (Macaca mulatta) monkeys. Part 1B. Prebreeding phase: Clinical and analytical laboratory findings Food and Chemical Toxicology 31:811-824. http://dx.doi.org/10.1016/027…
Gray, LE, Jr; Ostby, J; Marshall, R; Andrews, J (1993) Reproductive and thyroid effects of low-level polychlorinated biphenyl (Aroclor 1254) exposure Fundamental and Applied Toxicology 20:288-294. http://dx.doi.org/10.1006/faat.1993.1038 HERO ID: 202290
Sinks, T; Steele, G; Smith, AB; Watkins, K; Shults, RA (1992) Mortality among workers exposed to polychlorinated biphenyls American Journal of Epidemiology 136:389-398. https://www.ncbi.nlm.nih.gov/pubmed/1415158 HERO ID: 67340
Chen, YC; Guo, YL; Hsu, CC; Rogan, WJ (1992) Cognitive development of Yu-Cheng ("oil disease") children prenatally exposed to heat-degraded PCBs JAMA: Journal of the American Medical Association 268:3213-3218. http://dx.doi.org/10.1001/jama.1992.03490220057028 HERO ID: 202189
Jacobson, JL; Jacobson, SW; Padgett, RJ; Brumitt, GA; Billings, RL (1992) Effects of prenatal PCB exposure on cognitive processing efficiency and sustained attention http://dx.doi.org/10.1037/0012-1649.28.2.297 HERO ID: 399332
Seegal, R; Bush, B; Brosch, K (1992) PCBs induce long-term changes in dopaminergic function in the non-human primate HERO ID: 202763
Kihlström, JE; Olsson, M; Jensen, S; Johansson, Å; Ahlbom, J; Bergman, Å (1992) Effects of PCB and different fractions of PCB on the reproduction of the mink (Mustela vison) Ambio 21:563-569. HERO ID: 202369
Dar, E; Kanarek, MS; Anderson, HA; Sonzogni, WC (1992) Fish consumption and reproductive outcomes in Green Bay, Wisconsin Environmental Research 59:189-201. http://dx.doi.org/10.1016/s0013-9351(05)80239-7 HERO ID: 202216
Tryphonas, H; Luster, MI; White, KL, Jr; Naylor, PH; Erdos, MR; Burleson, GR; Germolec, D; Hodgen, M; Hayward, S; Arnold, DL (1991) Effects of PCB (Aroclor 1254) on non-specific immune parameters in rhesus (Macaca mulatta) monkeys 13:639-648. http://dx.doi.org/10.1016/0192-0561(91)90176-8 HERO ID: 198700
Gladen, BC; Rogan, WJ (1991) Effects of perinatal polychlorinated biphenyls and dichlorodiphenyl dichloroethene on later development Journal of Pediatrics 119:58-63. http://dx.doi.org/10.1016/s0022-3476(05)81039-x HERO ID: 95109
Rogan, WJ; Gladen, BC (1991) PCBs, DDE, and child development at 18 and 24 months Annals of Epidemiology 1:407-413. http://dx.doi.org/10.1016/1047-2797(91)90010-a HERO ID: 198918
Tryphonas, H; Luster, MI; Schiffman, G; Dawson, L-L; Hodgen, M; Germolec, D; Hayward, S; Bryce, F; Loo, JCK; Mandy, F; Arnold, DL (1991) Effect of chronic exposure of PCB (Aroclor 1254) on specific and nonspecific immune parameters in the rhesus (Macaca mulatta) monkey Fundamental and Applied Toxicology 16:773-786. http://dx.doi.org/10.1093/toxsci/16.4.773 HERO ID: 198699
Schantz, SL; Levin, ED; Bowman, RE (1991) Long-term neurobehavioral effects of perinatal polychlorinated biphenyl (PCB) exposure in monkeys Environmental Toxicology and Chemistry 10:747-756. http://dx.doi.org/10.1002/etc.5620100606 HERO ID: 17891
Sager, D; Girard, D; Nelson, D (1991) Early postnatal exposure to PCBs: Sperm function in rats Environmental Toxicology and Chemistry 10:737-746. http://dx.doi.org/10.1002/etc.5620100605 HERO ID: 201494
Seegal, RF; Bush, B; Brosch, KO (1991) Comparison of effects of Aroclors 1016 and 1260 on non-human primate catecholamine function Toxicology 66:145-163. https://www.ncbi.nlm.nih.gov/pubmed/2014516 HERO ID: 201512
Lilienthal, H; Winneke, G (1991) Sensitive periods for behavioral toxicity of polychlorinated biphenyls: Determination by cross-fostering in rats Fundamental and Applied Toxicology 17:368-375. http://dx.doi.org/10.1016/0272-0590(91)90226-t HERO ID: 66506
Safe, S (1990) Polychlorinated biphenyls (PCBs), dibenzo-p-dioxins (PCDDs), dibenzofurans (PCDFs), and related compounds: Environmental and mechanistic considerations which support the development of toxic equivalency factors (TEFs) Critical Reviews in Toxicology 21:51-88. [Review] http://dx.doi.org/10.3109/10408449009089873 HERO ID: 197866
Jacobson, JL; Jacobson, SW; Humphrey, HEB (1990) Effects of exposure to PCBs and related compounds on growth and activity in children Neurotoxicology and Teratology 12:319-326. http://dx.doi.org/10.1016/0892-0362(90)90050-m HERO ID: 66500
Jacobson, JL; Jacobson, SW; Humphrey, HEB (1990) Effects of in utero exposure to polychlorinated biphenyls and related contaminants on cognitive functioning in young children Journal of Pediatrics 116:38-45. http://dx.doi.org/10.1016/s0022-3476(05)81642-7 HERO ID: 66501
Arnold, DL; Mes, J; Bryce, F; Karpinski, K; Bickis, MG; Zawidzka, ZZ; Stapley, R (1990) A pilot study on the effects of Aroclor 1254 ingestion by rhesus and cynomolgus monkeys as a model for human ingestion of PCBs Food and Chemical Toxicology 28:847-857. http://dx.doi.org/10.1016/0278-6915(90)90058-u HERO ID: 66484
Lilienthal, H; Neuf, M; Munoz, C; Winneke, G (1990) Behavioral effects of pre- and postnatal exposure to a mixture of low chlorinated PCBs in rats Fundamental and Applied Toxicology 15:457-67. http://dx.doi.org/10.1093/toxsci/15.3.457 HERO ID: 198619
Tanabe, S; Kannan, N; Wakimoto, T; Tatsukawa, R; Okamoto, T; Masuda, Y (1989) Isomer-specific determination and toxic evaluation of potentially hazardous coplanar PCBs, dibenzofurans and dioxins in the tissues of “Yusho” PCB poisoning victim and in the causal oil Toxicological and Environmental Chemistry 24:215 - 231. http://dx.doi.org/10.1080/02772248909357494 HERO ID: 202884
Tryphonas, H; Hayward, S; O'Grady, L; Loo, JCK; Arnold, DL; Bryce, F; Zawidzka, ZZ (1989) Immunotoxicity studies of PCB (Aroclor 1254) in the adult rhesus (Macaca mulatta) monkey--Preliminary report 11:199-206. http://dx.doi.org/10.1016/0192-0561(89)90072-6 HERO ID: 198630
Schantz, SL; Levin, ED; Bowman, RE; Heironimus, MP; Laughlin, NK (1989) Effects of perinatal PCB exposure on discrimination-reversal learning in monkeys Neurotoxicology and Teratology 11:243-250. http://dx.doi.org/10.1016/0892-0362(89)90066-4 HERO ID: 199761
Taylor, PR; Stelma, JM; Lawrence, CE (1989) The relation of polychlorinated biphenyls to birth weight and gestational age in the offspring of occupationally exposed mothers American Journal of Epidemiology 129:395-406. https://www.ncbi.nlm.nih.gov/pubmed/2492144 HERO ID: 66522
Smialowicz, RJ; Andrews, JE; Riddle, MM; Rogers, RR; Luebke, RW; Copeland, CB (1989) Evaluation of the immunotoxicity of low level PCB exposure in the rat Toxicology 56:197-211. http://dx.doi.org/10.1016/0300-483x(89)90133-9 HERO ID: 198628
Andrews, JE (1989) Polychlorinated biphenyl (Aroclor 1254) induced changes in femur morphometry calcium metabolism and nephrotoxicity Toxicology 57:83-96. http://dx.doi.org/10.1016/0300-483x(89)90036-x HERO ID: 201386
Rogan, WJ; Gladen, BC; Hung, K-L; Koong, S-L; Shih, L-Y; Taylor, JS; Wu, Y-C; Yang, D; Ragan, NB; Hsu, C-C (1988) Congenital poisoning by polychlorinated biphenyls and their contaminants in Taiwan Science 241:334-346. http://dx.doi.org/10.1126/science.3133768 HERO ID: 95110
Emmett, EA; Maroni, M; Schmith, JM; Levin, BK; Jefferys, J (1988) Studies of transformer repair workers exposed to PCBs: I. Study design, PCB concentrations, questionnaire, and clinical examination results American Journal of Industrial Medicine 13:415-427. http://dx.doi.org/10.1002/ajim.4700130402 HERO ID: 201422
Gladen, BC; Rogan, WJ; Hardy, P; Thullen, J; Tingelstad, J; Tully, M (1988) Development after exposure to polychlorinated biphenyls and dichlorodiphenyl dichloroethene transplacentally and through human milk Journal of Pediatrics 113:991-995. http://dx.doi.org/10.1016/s0022-3476(88)80569-9 HERO ID: 95108
Levin, ED; Schantz, SL; Bowman, RE (1988) Delayed spatial alternation deficits resulting from perinatal PCB exposure in monkeys Archives of Toxicology 62:267-73. http://dx.doi.org/10.1007/bf00332486 HERO ID: 198621
Emmett, EA; Maroni, M; Jefferys, J; Schmith, J; Levin, BK; Alvares, A (1988) Studies of transformer repair workers exposed to PCBs: II. Results of clinical laboratory investigations American Journal of Industrial Medicine 14:47-62. http://dx.doi.org/10.1002/ajim.4700140107 HERO ID: 198884
Byrne, JJ; Carbone, JP; Pepe, MG (1988) Suppression of serum adrenal cortex hormones by chronic low-dose polychlorobiphenyl or polybromobiphenyl treatments Archives of Environmental Contamination and Toxicology 17:47-53. http://dx.doi.org/10.1007/bf01055153 HERO ID: 198639
Rao, CV; Banerji, AS (1988) Induction of liver tumors in male Wistar rats by feeding polychlorinated biphenyls (Aroclor 1260) Cancer Letters 39:59-67. http://dx.doi.org/10.1016/0304-3835(88)90040-7 HERO ID: 202488
U.S. EPA (1988) Recommendations for and documentation of biological values for use in risk assessment (1-395). (EPA/600/6-87/008). Cincinnati, OH: U.S. Environmental Protection Agency, Office of Research and Development, Office of Health and Environmental Assessment. [EPA Report] http://cfpub.epa.gov/ncea/cfm/recordisplay.cfm?deid=34855 HERO ID: 64560
Wren, CD; Hunter, DB; Leatherland, JF; Stokes, PM (1987) The effects of polychlorinated biphenyls and methylmercury, singly and in combination on mink: II: Reproduction and kit development Archives of Environmental Contamination and Toxicology 16:449-454. http://dx.doi.org/10.1007/bf01055266 HERO ID: 198626
Brown, DP (1987) Mortality of workers exposed to polychlorinated biphenyls - An update Archives of Environmental Health 42:333-339. http://dx.doi.org/10.1080/00039896.1987.9934355 HERO ID: 198859
Sager, DB; Shih-Schroeder, W; Girard, D (1987) Effect of early postnatal exposure to polychlorinated biphenyls (PCBs) on fertility in male rats Bulletin of Environmental Contamination and Toxicology 38:946-53. http://dx.doi.org/10.1007/bf01609078 HERO ID: 198622
Pines, A; Cucos, S; Ever-Handani, P; Ron, M (1987) Some organochlorine insecticide and polychlorinated biphenyl blood residues in infertile males in the general Israeli population of the middle 1980's Archives of Environmental Contamination and Toxicology 16:587-597. http://dx.doi.org/10.1007/bf01055815 HERO ID: 202478
Haake, JM; Safe, S; Mayura, K; Phillips, TD (1987) Aroclor 1254 as an antagonist of the teratogenicity of 2,3,7,8-tetrachlorodibenzo-p-dioxin Toxicology Letters 38:299-306. http://dx.doi.org/10.1016/0378-4274(87)90012-9 HERO ID: 198618
Wren, CD; Hunter, DB; Leatherland, JF; Stokes, PM (1987) The effects of polychlorinated biphenyls and methylmercury, singly and in combination, on mink: I: Uptake and toxic responses Archives of Environmental Contamination and Toxicology 16:441-447. http://dx.doi.org/10.1007/bf01055265 HERO ID: 198627
Byrne, JJ; Carbone, JP; Hanson, EA (1987) Hypothyroidism and abnormalities in the kinetics of thyroid hormone metabolism in rats treated chronically with polychlorinated biphenyl and polybrominated biphenyl Endocrinology 121:520-527. http://dx.doi.org/10.1210/endo-121-2-520 HERO ID: 198629
Overmann, SR; Kostas, J; Wilson, LR; Shain, W; Bush, B (1987) Neurobehavioral and somatic effects of perinatal PCB exposure in rats Environmental Research 44:56-70. http://dx.doi.org/10.1016/s0013-9351(87)80086-5 HERO ID: 199680
Stehr-Green, PA; Welty, E; Steele, G; Steinberg, K (1986) Evaluation of potential health effects associated with serum polychlorinated biphenyl levels Environmental Health Perspectives 70:255-259. https://www.ncbi.nlm.nih.gov/pubmed/3104024 HERO ID: 202550
Stehr-Green, PA; Ross, D; Liddle, J; Welty, E; Steele, G (1986) A pilot study of serum polychlorinated biphenyl levels in persons at high risk of exposure in residential and occupational environments Archives of Environmental Health 41:240-244. http://dx.doi.org/10.1080/00039896.1986.9938339 HERO ID: 202549
Tryphonas, L; Charbonneau, S; Tryphonas, H; Zawidzka, Z; Mes, J; Wong, J; Arnold, DL (1986) Comparative aspects of Aroclor 1254 toxicity in adult cynomolgus and rhesus monkeys: A pilot study Archives of Environmental Contamination and Toxicology 15:159-169. http://dx.doi.org/10.1007/bf01059965 HERO ID: 66525
Tryphonas, L; Arnold, DL; Zawidzka, Z; Mes, J; Charbonneau, S; Wong, J (1986) A pilot study in adult rhesus monkeys (M. mulatta) treated with Aroclor 1254 for two years Toxicologic Pathology 14:1-10. http://dx.doi.org/10.1177/019262338601400101 HERO ID: 198631
Bush, B; Bennett, AH; Snow, JT (1986) Polychlorobiphenyl congeners, p,p'-DDE, and sperm function in humans Archives of Environmental Contamination and Toxicology 15:333-341. http://dx.doi.org/10.1007/bf01066399 HERO ID: 201814
Rogan, WJ; Gladen, BC; Mckinney, JD; Carreras, N; Hardy, P; Thullen, J; Tinglestad, J; Tully, M (1986) Neonatal effects of transplacental exposure to PCBs and DDE Journal of Pediatrics 109:335-341. http://dx.doi.org/10.1016/s0022-3476(86)80397-3 HERO ID: 66515
Lawton, RW; Ross, MR; Feingold, J (1986) Spirometric findings in capacitor workers occupationally exposed to polychlorinated biphenyls (PCBs) Journal of Occupational Medicine 28:453-456. http://dx.doi.org/10.1097/00043764-198606000-00014 HERO ID: 66503
Steinberg, KK; Freni-Titulaer, LW; Rogers, TN; Burse, VW; Mueller, PW; Stehr, PA; Miller, DT; Steele, G (1986) Effects of polychlorinated biphenyls and lipemia on serum analytes Journal of Toxicology and Environmental Health 19:369-381. http://dx.doi.org/10.1080/15287398609530935 HERO ID: 202551
Welsch, F (1985) Effects of acute or chronic polychlorinated biphenyl ingestion on maternal metabolic homeostasis and on the manifestations of embryotoxicity caused by cyclophosphamide in mice Archives of Toxicology 57:104-113. http://dx.doi.org/10.1007/bf00343119 HERO ID: 198625
Jacobson, SW; Fein, GG; Jacobson, JL; Schwartz, PM; Dowler, JK (1985) The effect of intrauterine PCB exposure on visual recognition memory Child Development 56:853-860. http://dx.doi.org/10.2307/1130097 HERO ID: 198834
Chen, R-C; Tang, S-Y; Miyata, H; Kashimoto, T; Chang, Y-C; Chang, K-J; Tung, T-C (1985) Polychlorinated biphenyl poisoning: Correlation of sensory and motor nerve conduction, neurologic symptoms, and blood levels of polychlorinated biphenyls, quaterphenyls, and dibenzofurans Environmental Research 37:340-348. http://dx.doi.org/10.1016/0013-9351(85)90114-8 HERO ID: 198876
Chia, LG; Chu, FL (1985) A clinical and electrophysiological study of patients with polychlorinated biphenyl poisoning Journal of Neurology Neurosurgery and Psychiatry 48:894-901. http://dx.doi.org/10.1136/jnnp.48.9.894 HERO ID: 198880
Lawton, RW; Ross, MR; Feingold, J; Brown, JF, Jr (1985) Effects of PCB exposure on biochemical and hematological findings in capacitor workers Environmental Health Perspectives 60:165-184. https://www.ncbi.nlm.nih.gov/pubmed/2863133 HERO ID: 202405
Lü YC; Wu, YC (1985) Clinical findings and immunological abnormalities in Yu-Cheng patients Environmental Health Perspectives 59:17-29. http://dx.doi.org/10.2307/3429869 HERO ID: 202420
Nakanishi, Y; Shigematsu, N; Kurita, Y; Matsuba, K; Kanegae, H; Ishimaru, S; Kawazoe, Y (1985) Respiratory involvement and immune status in Yusho patients Environmental Health Perspectives 59:31-36. https://www.ncbi.nlm.nih.gov/pubmed/3921360 HERO ID: 202454
Kunita, N; Hori, S; Obana, H; Otake, T; Nishimura, H; Kashimoto, T; Ikegami, N (1985) Biological effect of PCBs, PCQs and PCDFs present in the oil causing Yusho and Yu-Cheng Environmental Health Perspectives 59:79-84. http://dx.doi.org/10.2307/3429878 HERO ID: 202394
Exon, JH; Talcott, PA; Koller, LD (1985) Effect of lead, polychlorinated biphenyls, and cyclophosphamide on rat natural killer cells, interleukin 2, and antibody synthesis Fundamental and Applied Toxicology 5:158-164. http://dx.doi.org/10.1093/toxsci/5.1.158 HERO ID: 202252
Talcott, PA; Koller, LD; Exon, JH (1985) The effect of lead and polychlorinated biphenyl exposure on rat natural killer cell cytotoxicity International Journal of Immunopharmacology 7:255-261. http://dx.doi.org/10.1016/0192-0561(85)90034-7 HERO ID: 202879
Emmett, EA (1985) Polychlorinated biphenyl exposure and effects in transformer repair workers Environmental Health Perspectives 60:185-192. http://dx.doi.org/10.2307/3429960 HERO ID: 202251
Fein, G; Jacobson, JL; Jacobson, SW; Schwarz, P (1984) Intrauterine exposure of humans to PCBs: Newborn effects http://catalogue.nla.gov.au/record/3876806 HERO ID: 66493
Bandiera, S; Farrell, K; Mason, G; Kelley, M; Romkes, M; Bannister, R; Safe, S (1984) Comparative toxicities of the polychlorinated dibenzofuran (PCDF) and biphenyl (PCB) mixtures which persist in Yusho victims Chemosphere 13:507-512. http://dx.doi.org/10.1016/0045-6535(84)90145-0 HERO ID: 201391
Tryphonas, L; Truelove, J; Zawidzka, Z; Wong, J; Mes, J; Charbonneau, S; Grant, DL; Campbell, JS (1984) Polychlorinated biphenyl (PCB) toxicity in adult cynomolgus monkeys (M. fascicularis): A pilot study Toxicologic Pathology 12:10-25. http://dx.doi.org/10.1177/019262338401200103 HERO ID: 198632
Barsotti, DA; van Miller, JP (1984) Accumulation of a commercial polychlorinated biphenyl mixture (Aroclor 1016) in adult rhesus monkeys and their nursing infants Toxicology 30:31-44. http://dx.doi.org/10.1016/0300-483x(84)90060-x HERO ID: 199568
Jacobson, JL; Jacobson, SW; Schwartz, PM; Fein, GG; Dowler, JK (1984) Prenatal exposure to an environmental toxin: A test of the multiple effects model Developmental Psychology 20:523-532. http://dx.doi.org/10.1037/0012-1649.20.4.523 HERO ID: 198831
Brezner, E; Terkel, J; Perry, AS (1984) The effect of Aroclor 1254 (PCB) on the physiology of reproduction in the female rat—I Comparative Biochemistry and Physiology - Part C: Toxicology and Pharmacology 77:65-70. http://dx.doi.org/10.1016/0742-8413(84)90131-2 HERO ID: 202791
Fein, GG; Jacobson, JL; Jacobson, SW; Schwartz, PM; Dowler, JK (1984) Prenatal exposure to polychlorinated biphenyls: Effects on birth size and gestational age Journal of Pediatrics 105:315-320. http://dx.doi.org/10.1016/s0022-3476(84)80139-0 HERO ID: 202258
Chia, L-G; Chu, F-L (1984) Neurological studies on polychlorinated biphenyl (PCB)-poisoned patients American Journal of Industrial Medicine 5:117-126. http://dx.doi.org/10.1002/ajim.4700050110 HERO ID: 198878
Taylor, PR; Lawrence, CE; Hwang, H-L; Paulson, AS (1984) Polychlorinated biphenyls: Influence on birthweight and gestation American Journal of Public Health 74:1153-1154. https://www.ncbi.nlm.nih.gov/pubmed/6433730 HERO ID: 66521
Talcott, PA; Koller, LD (1983) The effect of inorganic lead and/or a polychlorinated biphenyl on the developing immune system of mice Journal of Toxicology and Environmental Health 12:337-352. http://dx.doi.org/10.1080/15287398309530431 HERO ID: 56168
Sager, DB (1983) Effect of postnatal exposure to polychlorinated biphenyls on adult male reproductive function Environmental Research 31:76-94. http://dx.doi.org/10.1016/0013-9351(83)90063-4 HERO ID: 199641
Bell, M (1983) Ultrastructural features of the murine cutaneous microvasculature after exposure to polychlorinated biphenyl compounds (PCBs) and benzo-(a)-pyrene (BAP) Virchows Archiv B Cell Pathology Including Molecular Pathology 42:131-142. http://dx.doi.org/10.1007/bf02890376 HERO ID: 201788
Smith, AB; Schloemer, J; Lowry, LK; Smallwood, AW; Ligo, RN; Tanaka, S; Stringer, W; Jones, M; Hervin, R; Glueck, CJ (1982) Metabolic and health consequences of occupational exposure to polychlorinated biphenyls British Journal of Industrial Medicine 39:361-369. http://dx.doi.org/10.1136/oem.39.4.361 HERO ID: 66519
Truelove, J; Grant, D; Mes, J; Tryphonas, H; Tryphonas, L; Zawidzka, Z (1982) Polychlorinated biphenyl toxicity in the pregnant cynomolgus monkey: A pilot study Archives of Environmental Contamination and Toxicology 11:583-538. http://dx.doi.org/10.1007/bf01056366 HERO ID: 198633
Spencer, F (1982) An assessment of the reproductive toxic potential of Aroclor 1254 in female Sprague-Dawley rats Bulletin of Environmental Contamination and Toxicology 28:290-297. http://dx.doi.org/10.1007/bf01608510 HERO ID: 202547
Wassermann, M; Ron, M; Bercovici, B; Wassermann, D; Cucos, S; Pines, A (1982) Premature delivery and organochlorine compounds: Polychlorinated biphenyls and some organochlorine insecticides Environmental Research 28:106-112. http://dx.doi.org/10.1016/0013-9351(82)90158-x HERO ID: 202589
Chang, KJ; Hsieh, KH; Lee, TP; Tung, TC (1982) Immunologic evaluation of patients with polychlorinated biphenyl poisoning: Determination of phagocyte Fc and complement receptors Environmental Research 28:329-334. http://dx.doi.org/10.1016/0013-9351(82)90131-1 HERO ID: 202181
Chang K-J; Hsieh K-H; Tang S-Y; Tung T-C; Lee T-P (1982) Immunologic evaluation of patients with polychlorinated biphenyl poisoning: Evaluation of delayed-type skin hypersensitive response and its relation to clinical studies Journal of Toxicology and Environmental Health 9:217-224. http://dx.doi.org/10.1080/15287398209530156 HERO ID: 2197860
Chase, KH; Wong, O; Thomas, D; Berney, BW; Simon, RK (1982) Clinical and metabolic abnormalities associated with occupational exposure to polychlorinated biphenyls (PCBs) Journal of Occupational Medicine 24:109-114. https://www.ncbi.nlm.nih.gov/pubmed/6799628 HERO ID: 202184
Brown, DP; Jones, M (1981) Mortality and industrial hygiene study of workers exposed to polychlorinated biphenyls Archives of Environmental Health 36:120-129. http://dx.doi.org/10.1080/00039896.1981.10667615 HERO ID: 198861
Bowman, RE; Heironimus, MP (1981) Hypoactivity in adolescent monkeys perinatally exposed to PCBs and hyperactive as juveniles Neurobehavioral Toxicology and Teratology 3:15-18. HERO ID: 201796
Storm, JE; Hart, JL; Smith, RF (1981) Behavior of mice after pre- and postnatal exposure to Arochlor 1254 Neurobehavioral Toxicology and Teratology 3:5-9. HERO ID: 657868
Chang, KJ; Hsieh, KH; Lee, TP; Tang, SY; Tung, TC (1981) Immunologic evaluation of patients with polychlorinated biphenyl poisoning: Determination of lymphocyte subpopulations Toxicology and Applied Pharmacology 61:58-63. http://dx.doi.org/10.1016/0041-008x(81)90007-7 HERO ID: 201414
Bowman, RE; Heironimus, MP; Barsotti, DA (1981) Locomotor hyperactivity in PCB-exposed rhesus monkeys NeuroToxicology 2:251-268. https://www.ncbi.nlm.nih.gov/pubmed/6798510 HERO ID: 199846
Maroni, M; Colombi, A; Arbosti, G; Cantoni, S; Foa, V (1981) Occupational exposure to polychlorinated biphenyls in electrical workers: II. Health effects British Journal of Industrial Medicine 38:55-60. http://dx.doi.org/10.1136/oem.38.1.55 HERO ID: 66511
Kreiss, K; Zack, MM; Kimbrough, RD; Needham, LL; Smrek, AL; Jones, BT (1981) Association of blood pressure and polychlorinated biphenyl levels JAMA: Journal of the American Medical Association 245:2505-2509. http://dx.doi.org/10.1001/jama.1981.03310490023017 HERO ID: 202391
Thomas, PT; Hinsdill, RD (1980) Perinatal PCB exposure and its effect on the immune system of young rabbits Drug and Chemical Toxicology 3:173-184. http://dx.doi.org/10.3109/01480548009108281 HERO ID: 199681
Chang, KJ; Lu, FJ; Tung, TC; Lee, TP (1980) Studies on patients with polychlorinated biphenyl poisoning. 2. Determination of urinary coproporphyrin, uroporphyrin, delta-aminolevulinic acid and porphobilinogen Research Communications in Chemical Pathology and Pharmacology 30:547-554. https://www.ncbi.nlm.nih.gov/pubmed/6789414 HERO ID: 202835
Allen, JR; Barsotti, DA; Carstens, LA (1980) Residual effects of polychlorinated biphenyls on adult nonhuman primates and their offspring Journal of Toxicology and Environmental Health 6:55-66. http://dx.doi.org/10.1080/15287398009529830 HERO ID: 201752
Collins, WT, Jr; Capen, CC (1980) Fine structural lesions and hormonal alterations in thyroid glands of perinatal rats exposed in utero and by the milk to polychlorinated biphenyls The American Journal of Pathology 99:125-142. https://www.ncbi.nlm.nih.gov/pubmed/6767410 HERO ID: 199627
Bleavins, MR; Aulerich, RJ; Ringer, RK (1980) Polychlorinated biphenyls (Aroclors 1016 and 1242): Effects on survival and reproduction in mink and ferrets Archives of Environmental Contamination and Toxicology 9:627-635. http://dx.doi.org/10.1007/bf01056942 HERO ID: 198635
Warshaw, R; Fischbein, A; Thornton, J; Miller, A; Selikoff, IJ (1979) Decrease in vital capacity in PCB-exposed workers in a capacitor manufacturing facility Annals of the New York Academy of Sciences 320:277-283. http://dx.doi.org/10.1111/j.1749-6632.1979.tb56610.x HERO ID: 66528
Fischbein, A; Wolff, MS; Lilis, R; Thornton, J; Selikoff, IJ (1979) Clinical findings among PCB-exposed capacitor manufacturing workers Annals of the New York Academy of Sciences 320:703-715. http://dx.doi.org/10.1111/j.1749-6632.1979.tb56645.x HERO ID: 202263
Gellert, RJ; Wilson, C (1979) Reproductive function in rats exposed prenatally to pesticides and polychlorinated biphenyls (PCB) Environmental Research 18:437-443. http://dx.doi.org/10.1016/0013-9351(79)90119-1 HERO ID: 202281
Becker, GM; McNulty, WP; Bell, M (1979) Polychlorinated biphenyl-induced morphologic changes in the gastric mucosa of the rhesus monkey Laboratory Investigation 40:373-83. https://www.ncbi.nlm.nih.gov/pubmed/106183 HERO ID: 198634
Loose, LD; Silkworth, JB; Mudzinski, SP; Pittman, KA; Benitz, KF; Mueller, W (1979) Modification of the immune response by organochlorine xenobiotics Drug and Chemical Toxicology 2:111-132. http://dx.doi.org/10.3109/01480547908993185 HERO ID: 202419
Thomas, PT; Hinsdill, RD (1978) Effect of polychlorinated biphenyls on the immune responses of rhesus monkeys and mice Toxicology and Applied Pharmacology 44:41-51. http://dx.doi.org/10.1016/0041-008x(78)90282-x HERO ID: 199679
Bowman, RE; Heironimus, MP; Allen, JR (1978) Correlation of PCB body burden with behavioral toxicology in monkeys Pharmacology, Biochemistry and Behavior 9:49-56. http://dx.doi.org/10.1016/0091-3057(78)90012-6 HERO ID: 201797
Loose, LD; Silkworth, JB; Pittman, KA; Benitz, K-F; Mueller, W (1978) Impaired host resistance to endotoxin and malaria in polychlorinated biphenyl- and hexachlorobenzene-treated mice Infection and Immunity 20:30-35. https://www.ncbi.nlm.nih.gov/pubmed/97225 HERO ID: 63250
Kasza, L; Collins, WT; Capen, CC; Garthoff, LH; Friedman, L (1978) Comparative toxicity of polychlorinated biphenyl and polybrominated biphenyl in the rat thyroid gland: Light and electron microscopic alterations after subacute dietary exposure Journal of Environmental Pathology and Toxicology 1:587-599. https://www.ncbi.nlm.nih.gov/pubmed/214505 HERO ID: 202359
Yoshimura, T; Ikeda, M (1978) Growth of school children with polychlorinated biphenyl poisoning or Yusho Environmental Research 17:416-425. http://dx.doi.org/10.1016/0013-9351(78)90045-2 HERO ID: 202614
Aulerich, RJ; Ringer, RK (1977) Current status of PCB toxicity to mink, and effect on their reproduction Archives of Environmental Contamination and Toxicology 6:279-292. http://dx.doi.org/10.1007/bf02097769 HERO ID: 198620
Loose, LD; Pittman, KA; Benitz, K-F; Silkworth, JB (1977) Polychlorinated biphenyl and hexachlorobenzene induced humoral immunosuppression Journal of the Reticuloendothelial Society 22:253-271. https://www.ncbi.nlm.nih.gov/pubmed/411925 HERO ID: 63248
Bruckner, JV; Jiang, WD; Brown, JM; Putcha, L; Chu, CK; Stella, VJ (1977) The influence of ingestion of environmentally encountered levels of a commercial polychlorinated biphenyl mixture (Aroclor 1254) on drug metabolism in the rat Journal of Pharmacology and Experimental Therapeutics 202:22-31. https://www.ncbi.nlm.nih.gov/pubmed/406382 HERO ID: 201808
Collins, WT, Jr; Capen, CC; Kasza, L; Carter, C; Dailey, RE (1977) Effect of polychlorinated biphenyl (PCB) on the thyroid gland of rats. Ultrastructural and biochemical investigations The American Journal of Pathology 89:119-136. [Review] https://www.ncbi.nlm.nih.gov/pubmed/199066 HERO ID: 202204
Koller, LD (1977) Enhanced polychlorinated biphenyl lesions in Moloney leukemia virus-infected mice Clinical Toxicology 11:107-116. http://dx.doi.org/10.3109/15563657708989824 HERO ID: 202385
Hansen, LG; Wilson, DW; Byerly, CS (1976) Effects on growing swine and sheep of two polychlorinated biphenyls American Journal of Veterinary Research 37:1021-1024. https://www.ncbi.nlm.nih.gov/pubmed/822761 HERO ID: 202313
Allen, JR; Barsotti, DA (1976) The effects of transplacental and mammary movement of PCBs on infant rhesus monkeys Toxicology 6:331-340. http://dx.doi.org/10.1016/0300-483x(76)90037-8 HERO ID: 66483
Barsotti, DA; Marlar, RJ; Allen, JR (1976) Reproductive dysfunction in rhesus monkeys exposed to low levels of polychlorinated biphenyls (Aroclor 1248) Food and Cosmetics Toxicology 14:99-103. http://dx.doi.org/10.1016/s0015-6264(76)80251-9 HERO ID: 198636
Allen, JR; Norback, DH (1976) Pathobiological responses of primates to polychlorinated biphenyl exposure In Proceedings of the National Conference on Polychlorinated Biphenyls (43-49). (EPA 560/6-75-004). Washington, DC: U.S. Environmental Protection Agency. HERO ID: 418816
Street, JC; Sharma, RP (1975) Alteration of induced cellular and humoral immune responses by pesticides and chemicals of environmental concern: Quantitative studies of immunosuppression by DDT, Aroclor 1254, carbaryl, carbofuran, and methylparathion Toxicology and Applied Pharmacology 32:587-602. http://dx.doi.org/10.1016/0041-008x(75)90123-4 HERO ID: 198617
Linder, RE; Gaines, TB; Kimbrough, RD (1974) The effect of polychlorinated biphenyls on rat reproduction Food and Cosmetics Toxicology 12:63-77. http://dx.doi.org/10.1016/0015-6264(74)90322-8 HERO ID: 198624
Bruckner, JV; Khanna, KL; Cornish, HH (1974) Effect of prolonged ingestion of polychlorinated biphenyls on the rat Food and Cosmetics Toxicology 12:323-330. http://dx.doi.org/10.1016/0015-6264(74)90004-2 HERO ID: 202798
Kimbrough, RD; Linder, RE (1974) Induction of adenofibrosis and hepatomas of the liver in BALB-cJ mice by polychlorinated biphenyls (Aroclor 1254) Journal of the National Cancer Institute 53:547-552. http://dx.doi.org/10.1093/jnci/53.2.547 HERO ID: 202372
Allen, JR; Carstens, LA; Barsotti, DA (1974) Residual effects of short-term, low-level exposure of nonhuman primates to polychlorinated biphenyls Toxicology and Applied Pharmacology 30:440-451. http://dx.doi.org/10.1016/0041-008x(74)90265-8 HERO ID: 201754
Goldstein, JA; Hickman, P; Jue, DL (1974) Experimental hepatic porphyria induced by polychlorinated biphenyls Toxicology and Applied Pharmacology 27:437-448. http://dx.doi.org/10.1016/0041-008x(74)90215-4 HERO ID: 202285
Allen, JR; Abrahamson, LJ (1973) Morphological and biochemical changes in the liver of rats fed polychlorinated biphenyls Archives of Environmental Contamination and Toxicology 1:265-280. http://dx.doi.org/10.1007/bf01985749 HERO ID: 201750
Allen, JR; Abrahamson, LJ; Norback, DH (1973) Biological effects of polychlorinated biphenyls and triphenyls on the subhuman primate Environmental Research 6:344-354. http://dx.doi.org/10.1016/0013-9351(73)90047-9 HERO ID: 201751
Allen, JR; Norback, DH (1973) Polychlorinated biphenyl- and triphenyl-induced gastric mucosal hyperplasia in primates Science 179:498-499. http://dx.doi.org/10.1126/science.179.4072.498 HERO ID: 201382
Vos, JG; de Roij, T (1972) Immunosuppressive activity of a polychlorinated diphenyl preparation on the humoral immune response in guinea pigs Toxicology and Applied Pharmacology 21:549-555. http://dx.doi.org/10.1016/0041-008x(72)90011-7 HERO ID: 202581
Vos, JG; Van Driel-Grootenhuis, L (1972) PCB-induced suppression of the humoral and cell-mediated immunity in guinea pigs Science of the Total Environment 1:289-302. http://dx.doi.org/10.1016/0048-9697(72)90024-1 HERO ID: 202583
Villeneuve, DC; Grant, DL; Khera, K; Clegg, DJ; Baer, H; Phillips, WEJ (1971) The fetotoxicity of a polychlorinated biphenyl mixture (Aroclor 1254) in the rabbit and in the rat Environmental Physiology 1:67-71. HERO ID: 202651

## Sheet: S1D,S1E. DoCTER Prioritization
Table S1D: Description of DoCTER Prioritization Groups*			Table S1E. DoCTER-Prioritized Studies
Prioritization Group	Description		Short Citation	DoCTER Group	Reference
Group A-B_1	Supervised Clustering groups A and B. Studies in group A and B were most likely to include relevant references and were therefore combined. The combined groups were divided into 2 batches to facilitate screening.		Abraham 2001	Abs Found A-D	Abraham, SKP, J. (2001). Protective effects of lactic acid bacteria against genotoxicity in mice. Curr Sci 80: 1310-1312.
Group A-B_2	Supervised Clustering groups A and B. These were divided into 2 groups to facilitate screening.		Adamec et al. 1991	Abs Found A-D	Adamec, TK, M. Ptacek, M. Rejholec, J. (1991). RESIDUES IN BIOLOGICALLY ACTIVATED SEWAGE SLUDGES FROM MEAT PROCESSING PLANT USED IN THE NUTRITION OF PIGS. Zivocisna Vyroba 36: 47-53.
Group C	Supervised Clustering group C		Adams et al. 1999	Abs Found A-D	Adams, JDS, J. M. Chadha, A. Shirai, N. Lehr, R. E. Kumar, S. Jerina, D. M. (1999). The proximate carcinogen trans-3,4-dihydroxy-3,4-dihydro-dibenz[c,h]acridine is oxidized stereoselectively and regioselectively by cytochrome 1Al, epoxide hydrolase and hepatic microsomes from 3-methylcholanthrene-treated rats. Chem Biol Interact 122: 117-135.
Group D	Supervised Clustering group D		Adams et al. 2011	Abs Found A-D	Adams, ETA, S. Blackshear, P. E. Bradley, A. Gruebbel, M. M. Little, P. B. Malarkey, D. Maronpot, R. McKay, J. S. Miller, R. A. Moore, R. R. Morrison, J. P. Nyska, A. Ramot, Y. Rao, D. Suttie, A. Wells, M. Y. Willson, G. A. Elmore, S. A. (2011). Proceedings of the 2010 National Toxicology Program Satellite Symposium. Toxicol Pathol 39: 240-266.
Group E (ML Precision)	Supervised Clustering group E, because the studies in this group were less likely to be relevant, they were also subjected to prioritization using Machine Learning (ML) to aid in identifying relevant studies.		Adedara 2013	Abs Found A-D	Adedara, IAF, E. O. (2013). Chemoprotective effects of kolaviron on ethylene glycol monoethyl ether-induced pituitary-thyroid axis toxicity in male rats. Andrologia 45: 111-119.
Group F (ML Precision)	Supervised Clustering group F, because the studies in this group were less likely to be relevant, they were also subjected to prioritization using Machine Learning (ML) to aid in identifying relevant studies.		Afriyie-Gyawu et al. 2005	Abs Found A-D	Afriyie-Gyawu, EM, J. Dash, B. Wiles, M. Taylor, J. Huebner, H. Tang, L. L. Guan, H. X. Wang, J. S. Phillips, T. (2005). Chronic toxicological evaluation of dietary NovaSil clay in Sprague-Dawley rats. Food Addit Contam 22: 259-269.
Abs Found A-D	Supervised Clustering groups A-D. Abstracts failed to properly download for a set of studies in the original search. After obtaining these abstracts, they were subjected to supervised clustering exactly as conducted for original search results.		Ahlborg et al. 1995	Abs Found A-D	Ahlborg, UG, Lipworth, L, Titusernstoff, L, et al. (1995). ORGANOCHLORINE COMPOUNDS IN RELATION TO BREAST-CANCER, ENDOMETRIAL CANCER, AND ENDOMETRIOSIS - AN ASSESSMENT OF THE BIOLOGICAL AND EPIDEMIOLOGIC EVIDENCE. Crit Rev Toxicol 25: 463-531.
Abs Found E-F (ML Precision)	Supervised Clustering groups E-F. Abstracts failed to properly download for a set of studies in the original search. After obtaining these abstracts, they were subjected to supervised clustering and prioritization using Machine learning exactly as conducted for original search results.		Ahmad et al. 2001	Abs Found A-D	Ahmad, UT, S. Ahmad, M. M. Jalali, S. Hafeez, M. A. (2001). Environmental pollutant, aroclor 1254 (PCB) treatment spermatogenesis in the adult rhesus monkey (Macaca mulatta). 313-319.
New Peer-Reviewed (A-E)	Supervised Clustering groups A-E. A group of studies in the original search were incorrectly designated as non-peer reviewed. Once discovered, these studies were subjected to supervised clustering exactly as conducted for original search results.		Allan et al. 2013	Abs Found A-D	Allan, IB, K. Kringstad, A. Roald, H. E. Thomas, K. V. (2013). Should silicone prostheses be considered for specimen banking? A pilot study into their use for human biomonitoring. Environ Int 59: 462-468.
Titles Only (ML Precision)	Studies without abstracts were not eligible for supervised clustering and were therefore prioritized using DoCTER Machine Learning.		Alm et al. 2006	Abs Found A-D	Alm, HS, B. Fischer, C. Kultima, K. Viberg, H. Eriksson, P. Dencker, L. Stigson, M. (2006). Proteornic evaluation of neonatal exposure to 2,2 ',4,4 ',5-pentabromodiphenyl ether. Environ Health Perspect 114: 254-259.
* See text for explanation of DoCTER groups			Alm et al. 2008	Abs Found A-D	Alm, HK, K. im Scholz, B. Nilsson, A. Andren, P. Fex-Svenningsen, A. sa Dencker, L. Stigson, M. (2008). Exposure to brominated flame retardant PBDE-99 affects cytoskeletal protein expression in the neonatal mouse cerebral cortex. Neurotoxicology 29: 628-637.
			Alveblom et al. 2003	Abs Found A-D	Alveblom, AKR, L. Johnell, O. Hagmar, L. (2003). Incidence of hospitalized osteoporotic fractures in cohorts with high dietary intake of persistent organochlorine compounds. Int Arch Occup Environ Health 76: 246-248.
			Amcoff et al. 1999	Abs Found A-D	Amcoff, PL, J. Teimert, L. Borjeson, H. Norrgren, L. (1999). Physiological and morphological effects of microinjection of oxythiamine and PCBs in embryos of Baltic salmon (Salmo salar): A comparison with the M74 syndrome. Ambio 28: 55-66.
			Anonymous 1970	Abs Found A-D	DDT and PCB ( polychlorinated bipenyls ) reduce estogen concentration in ring doves. (HAPAB/70/00700)
			Anonymous 1978	Abs Found A-D	Anonymous. (1978). WHO environmental health criteria for polychlorinated biphenyls and terphenyls. (PESTAB/78/2049). Anonymous.
			Anonymous 1978	Abs Found A-D	BIODEGRADATION STUDY WITH 14C-TAGGED MC-680. (TSCATS/016035). INDUSTRIAL BIO TEST LABS INC.
			Anonymous 1980	Abs Found A-D	LETTER FROM PROCTER and GAMBLE COMPANY TO USEPA REGARDING ENCLOSED INFORMATION ON ACID GREEN 3 WITH ATTACHMENTS. (TSCATS/408762).
			Anonymous 1981	Abs Found A-D	LETTER FROM GLYCO INCORPORATED TO USEPA REGARDING DATA AND INFORMATION ON THE ENCLOSED TOXICOLOGY REPORTS WITH ATTACHMENTS. (TSCATS/408250).
			Anonymous 1981	Abs Found A-D	LETTER FROM STAUFFER CHEMICAL COMPANY TO USEPA REGARDING ENCLOSED TOXICOLOGICAL DATA ON FYROL FR-2 WITH ATTACHMENTS. (TSCATS/408325)
			Anonymous 1981	Abs Found A-D	Erratum. Science 211: 656.
			Anonymous 1990	Abs Found A-D	DIBROMONEOPENTYL GLYCOL HEALTH AND SAFETY STUDIES IN RATS AND RABBITS WITH COVER LETTER DATED 041590. (TSCATS/408876).
			Anonymous 1990	Abs Found A-D	LETTER FROM ALLIED SIGNAL INC TO US EPA REGARDING SUBMISSION OF 2 GENOTOXICITY STUDIES USING HCFC 141B WITH ATTACHMENTS. (TSCATS/410596). LIFE SCIENCE RESEARCH.
			Anonymous 1990	Abs Found A-D	VOLUNTARY SUBMISSIONS FROM GREAT LAKES CHEMICAL CORPORATION REGARDING BROMINATED FLAME RETARDANTS WITH MEMO DATED 041890. (TSCATS/407218).
			Anonymous 1992	Abs Found A-D	Initial Submission: Toxicological Investigation of Polyac, Lot 105 and 161 with Cover Letter dated 10/15/1992. (NTIS/02020096).
			Anonymous 1992	Abs Found A-D	Anonymous. (1992). 1,3-Butadiene. 54.
			Anonymous 2000	Abs Found A-D	METAPHASE ANALYSIS OF CHINESE HAMSTER OVARY (CHO) CELLS TREATED WITH DOWANOL PM WITH ATTACHMENTS. (TSCATS/403764).
			Anonymous 2000	Abs Found A-D	ACTIVITY OF T1605 IN THE DOMINANT LETHAL ASSAY IN RODENTS (FINAL REPORT) WITH ATTACHED REPORTS AND COVER LETTER DATED 051481. (TSCATS/408275). MICROBIOLOGICAL ASSOC.
			Anonymous 2000	Abs Found A-D	PRODUCT AND DATA INFORMATION ON DECABROMODIPHENYL OXIDE, OCTABROMODIPHENYL OXIDE AND PENTABROMODIPHENYL OXIDE WITH ATTACHMENTS. (TSCATS/412526).
			Ansay 1999	Abs Found A-D	Ansay, MAJ. (1999). Dioxins: evaluating the risks. 143: 365-+.
			Aozasa et al. 1995	Abs Found A-D	Aozasa, OO, S. Mase, Y. Miyata, H. (1995). COMPARATIVE-STUDIES ON BIOACCUMULATION OF PCDDS AND PCDFS IN C57BL/6 AND DBA/2 MICE TREATED WITH A MIXTURE BY ORAL-ADMINISTRATION. Chemosphere 30: 1819-1828.
			Arbuckle et al. 2013	Abs Found A-D	Arbuckle, T, Kubwabo, C, Walker, M, et al. (2013). Umbilical cord blood levels of perfluoroalkyl acids and polybrominated flame retardants. International journal of hygiene and environmental health 216: 184-194.
			Arguelles et al. 2009	Abs Found A-D	Arguelles, LML, X. ue Venners, S. A. Ronnenberg, A. G. Li, Z. Yang, F. an Yang, J. Xu, X. Wang, X. (2009). Serum Folate and DDT Isomers and Metabolites Are Inversely Associated in Chinese Women: A Cross-Sectional Analysis. J Am Coll Nutr 28: 380-387.
			Arrebola et al. 2013	Abs Found A-D	Arrebola, JPF, M. F. Olea, N. Ramos, R. Martin-Olmedo, P. (2013). Human exposure to p,p '-dichlorodiphenyldichloroethylene (p,p '-DDE) in urban and semi-rural areas in southeast Spain: A gender perspective. Sci Total Environ 458: 209-216.
			Ashida and K. Danno 1994	Abs Found A-D	Ashida, HK, K. Danno, G. (1994). HEPATIC PHOSPHOGLUCOMUTASE ACTIVITY AS A MARKER OF OXIDATIVE STRESS-INDUCED BY PRO-OXIDATIVE DRUGS. Biosci Biotechnol Biochem 58: 55-59.
			Ashley-Martin et al. 2012	Abs Found A-D	Ashley-Martin, JV, J. Cribb, A. Andreou, P. Guernsey, J. R. (2012). Breast Cancer Risk, Fungicide Exposure and CYP1A1*2A Gene-Environment Interactions in a Province-Wide Case Control Study in Prince Edward Island, Canada. Int J Environ Res Public Health 9: 1846-1858.
			Astiz et al. 2009	Abs Found A-D	Astiz, MHdC, G. E. de Alaniz, M. J. T. Alberto Marra, C. (2009). Involvement of Lipids in Dimethoate-Induced Inhibition of Testosterone Biosynthesis in Rat Interstitial Cells. Lipids 44: 703-718.
			Augspurger et al. 2008	Abs Found A-D	Augspurger, TPT, D. E. Bursian, S. J. Fitzgerald, S. D. Hinton, D. E. Di Giulio, R. T. (2008). Embryo toxicity of 2,3,7,8-tetrachlorodibenzo-p-dioxin to the wood duck (Aix sponsa). Arch Environ Contam Toxicol 55: 659-669.
			Aulerich and R. K. Safronoff 1986	Abs Found A-D	Aulerich, RJR, R. K. Safronoff, J. (1986). Assessment of primary vs. secondary toxicity of Aroclor 1254 to mink. Arch Environ Contam Toxicol 15: 393-399.
			Axmon et al. 2000	Abs Found A-D	Axmon, A, Rylander, L, Stromberg, U, et al. (2000). Miscarriages and stillbirths in women with a high intake of fish contaminated with persistent organochlorine compounds. International archives of occupational and environmental health 73: 204-208.
			Axmon et al. 2008	Abs Found A-D	Axmon, A, Rylander, L, Rignell-Hydbom, A. (2008). Reproductive toxicity of seafood contaminants: Prospective comparisons of Swedish east and west coast fishermen's families. Environ Health 7: 20.
			Aylward et al. 2013	Abs Found A-D	Aylward, LLC, J. J. Bodner, K. M. Wilken, M. Bodnar, C. M. (2013). Elimination Rates of Dioxin Congeners in Former Chlorophenol Workers from Midland, Michigan. Environ Health Perspect 121: 39-45.
			Baade and P. Fritschi 2008	Abs Found A-D	Baade, PC, P. Fritschi, L. (2008). Trends in testicular germ cell cancer incidence in Australia. Cancer Causes Control 19: 1043-1049.
			Bachelet et al. 2010	Abs Found A-D	Bachelet, DV, M. A. Guihenneuc-Jouyaux, C. Charliers, C. Charbonneau, M. Haddad, S. Guenel, P. (2010). ASSESSMENT OF EXPOSURE TO PERSISTENT ORGANOCHLORINE COMPOUNDS IN EPIDEMIOLOGICAL STUDIES ON BREAST CANCER: A LITERATURE REVIEW AND PERSPECTIVES FOR THE CECILE STUDY. Acta Clin Belg 65: 49-57.
			Backlin et al. 2011	Abs Found A-D	Backlin, BMM, C. Roos, A. Eklof, E. va Lind, Y. (2011). Health and age and sex distributions of Baltic grey seals (Halichoerus grypus) collected from bycatch and hunt in the Gulf of Bothnia. ICES J Mar Sci 68: 183-188.
			Bahrami et al. 1999	Abs Found A-D	Bahrami, FB, E. B. Bergman, A. Larsson, C. Brandt, I. (1999). Localization and comparative toxicity of methylsulfonyl-2,5-and 2,6-dichlorobenzene in the olfactory mucosa of mice. Toxicol Sci 49: 116-123.
			Bahrami et al. 2000	Abs Found A-D	Bahrami, FB, U. Brittebo, E. B. Brandt, I. (2000). Persistent olfactory mucosal metaplasia and increased olfactory bulb glial fibrillary acidic protein levels following a single dose of methylsulfonyl-dichlorobenzene in mice: Comparison of the 2,5-and 2,6-dichlorinated isomers. Toxicol Appl Pharmacol 162: 49-59.
			Baillie-Hamilton 2002	Abs Found A-D	Baillie-Hamilton, PF. (2002). Chemical toxins: A hypothesis to explain the global obesity epidemic. J Altern Complement Med 8: 185-192.
			Bajanowski et al. 2002	Abs Found A-D	Bajanowski, TF, P. Wilmers, K. Beike, J. Kohler, H. Brinkmann, B. (2002). Dioxin in infants - an environmental hazard? Int J Legal Med 116: 27-32.
			Barbaglio et al. 2006	Abs Found A-D	Barbaglio, AM, D. Sugni, M. Tremolada, P. Bonasoro, F. Lavado, R. Porte, C. Carnevali, M. D. C. (2006). Effects of exposure to ED contaminants (TPT-Cl and Fenarimol) on crinoid echinoderms: comparative analysis of regenerative development and correlated steroid levels. Mar Biol 149: 65-77.
			Barr and A. Needham 2007	Abs Found A-D	Barr, DBB, A. Needham, L. L. (2007). Concentrations of xenobiotic chemicals in the maternal-fetal unit. Reprod Toxicol 23: 260-266.
			Barron et al. 2000	Abs Found A-D	Barron, MGA, M. J. Cacela, D. Lipton, J. Teh, S. J. Hinton, D. E. Zelikoff, J. T. Dikkeboom, A. L. Tillitt, D. E. Holey, M. Denslow, N. (2000). PCBs, liver lesions, and biomarker responses in adult walleye (Stizostedium vitreum vitreum) collected from Green Bay, Wisconsin. J Great Lakes Res 26: 250-271.
			Batey 1980	Abs Found A-D	Batey, BHW, M. R. (1980). Effects of p,p'-DDT, p,p'-DDD, and p,p'-DDE on oxygen uptake in the freshwater planarian (Phagocata gracilis). Bull Environ Contam Toxicol 24: 128-133.
			Beard and A. C. Rawlings 1997	Abs Found A-D	Beard, APM, A. C. Rawlings, N. C. (1997). Reproductive efficiency in mink (Mustela vison) treated with the pesticides lindane, carbofuran and pentachlorophenol. J Reprod Fertil 111: 21-28.
			Beattie et al. 1996	Abs Found A-D	Beattie, MKG, S. Hoffman, R. Dellinger, J. A. (1996). Rodent neurotoxicity bioassays for screening contaminated Great Lakes fish. Environ Toxicol Chem 15: 313-318.
			Bechshoft et al. 2012	Abs Found A-D	Bechshoft, TOS, C. Dietz, R. Born, E. W. Muir, D. C. G. Letcher, R. J. Novak, M. A. Henchey, E. Meyer, J. S. Jenssen, B. M. Villanger, G. D. (2012). Associations between complex OHC mixtures and thyroid and cortisol hormone levels in East Greenland polar bears. Environ Res 116: 26-35.
			Bell et al. 2005	Abs Found A-D	Bell, JGM, F. Dick, J. R. Tocher, D. R. (2005). Dioxin and dixon-like polychlorinated biphenyls (PCBS) in Scottish farmed salmon (Salmo salar): effects of replacement of dietary marine fish oil vegetable oils. Aquaculture 243: 305-314.
			Belles et al. 2010	Abs Found A-D	Belles, MA, V. Linares, V. Albina, M. L. Sirvent, J. J. Domingo, J. L. Sanchez, D. J. (2010). Behavioral effects and oxidative status in brain regions of adult rats exposed to BDE-99. Toxicol Lett 194: 1-7.
			Bellingham et al. 2012	Abs Found A-D	Bellingham, MM, C. Fowler, P. A. Amezaga, M. R. Zhang, Z. Rhind, S. M. Cotinot, C. Mandon-Pepin, B. Evans, N. P. Sharpe, R. M. (2012). Foetal and post-natal exposure of sheep to sewage sludge chemicals disrupts sperm production in adulthood in a subset of animals. Int J Androl 35: 317-329.
			Bencko et al. 2006	Abs Found A-D	Bencko, VR, J. van Den Berg, M. Plesko, I. Trnovec, T. (2006). Human exposure to polyhalogenated hydrocarbons and incidence of selected malignancies. 31-37.
			Bendall et al. 2014	Abs Found A-D	Bendall, VAB, J. L. Papachlimitzou, A. Bolam, T. hi Warford, L. ee Hetherington, S. J. Silva, J. F. McCully, S. R. Losada, S. Maes, T. Ellis, J. imR Law, R. J. (2014). Organohalogen contaminants and trace metals in North-East Atlantic porbeagle shark (Lamna nasus). Mar Pollut Bull 85: 280-286.
			Bergfeld et al. 1998	Abs Found A-D	Bergfeld, WFB, D. V. Carlton, W. W. Klaassen, C. D. Schroeter, A. L. Shank, R. C. Slaga, T. J. Cosmetic Ingredient Review Expert, Panel. (1998). Final report on the safety assessment of mink oil. Int J Toxicol 17: 71-81.
			Berker et al. 2012	Abs Found A-D	Berker, DK, H. Isik, S. Tutuncu, Y. Ozuguz, U. Erden, G. Aydin, Y. Dagli, M. Guler, S. (2012). Evaluation of hearing loss in patients with Graves' disease. Endocrine 41: 116-121.
			Berlin 2003	Abs Found A-D	Berlin, CA. (2003). Sensitivity of the young infant to drug exposure through human milk. Adv Drug Deliv Rev 55: 687-693.
			Bernhoft et al. 1994	Abs Found A-D	Bernhoft, AN, I. Engen, P. Skaare, J. U. (1994). EFFECTS OF PRENATAL AND POSTNATAL EXPOSURE TO 3,3',4,4',5-PENTACHLOROBIPHENYL ON PHYSICAL DEVELOPMENT, NEUROBEHAVIOR AND XENOBIOTIC-METABOLIZING ENZYMES IN RATS. Environ Toxicol Chem 13: 1589-1597.
			Berntssen et al. 2008	Abs Found A-D	Berntssen, MHGG, C. N. Robb, D. H. F. Jakobsen, J. Petri, D. (2008). Accumulation and elimination kinetics of dietary endosulfan in Atlantic salmon (Salmo salar). Aquat Toxicol 86: 104-111.
			Beyer et al. 1997	Abs Found A-D	Beyer, JS, M. Skare, J. U. Egaas, E. Hylland, K. Waagbo, R. Goksoyr, A. (1997). Time- and dose-dependent biomarker responses in flounder (Platichthys flesus L) exposed to benzo[a]pyrene, 2,3,3',4,4',5-hexachlorobiphenyl (PCB-156) and cadmium. Biomarkers 2: 35-44.
			Bilau et al. 2009	Abs Found A-D	Bilau, MDH, S. Schroijen, C. Bruckers, L. Den Hond, E. Koppen, G. Matthys, C. De Mieroop, E. Keune, H. Baeyens, W. Nelen, V. Van Larebeke, N. ik Willems, J. Schoeters, G. (2009). The relation between the estimated dietary intake of PCDD/Fs and levels in blood in a Flemish population (50-65 years). Environ Int 35: 9-13.
			Bio 1988	Abs Found A-D	Bio, D. (1988). Developmental toxicity study in rats with THERMINOL VP-1 heat transfer fluid with cover letter dated 011388. (TSCATS/305170). St. Louis, MO: Monsanto Chemical Co.
			Birnbaum 1995	Abs Found A-D	Birnbaum, LS. (1995). WORKSHOP ON PERINATAL EXPOSURE TO DIOXIN-LIKE COMPOUNDS .5. IMMUNOLOGICAL EFFECTS. Environ Health Perspect 103: 157-160.
			Biser et al. 2004	Abs Found A-D	Biser, JAV, L. A. Berger, J. Hjelle, B. Loew, S. S. (2004). Effects of heavy metals on immunocompetence of white-footed mice (Peromyscus leucopus). J Wildl Dis 40: 173-184.
			Bjerregaard et al. 2012	Abs Found A-D	Bjerregaard, PC, S. Denning, B. Joseph, L. Young, T. (2012). Sex ratios in the arctic-do man-made chemicals matter? Am J Hum Biol 24: 165-169.
			Blanck et al. 2000	Abs Found A-D	Blanck, HMM, M. Hertzberg, V. Tolbert, P. E. Rubin, C. Henderson, A. K. Zhang, R. H. (2000). Determinants of polybrominated biphenyl serum decay among women in the Michigan PBB cohort. Environ Health Perspect 108: 147-152.
			Bloor 2005	Abs Found A-D	Bloor, MCB, C. J. (2005). Acute and sub-lethal toxicity of landfill leachate towards two macro-invertebrates - Assessing the remediation potential of constructed wetlands. Process Saf Environ Protect 83: 184-190.
			Bloor 2006	Abs Found A-D	Bloor, MCB, C. J. (2006). Acute and sub-lethal toxicity of landfill leachate towards two aquatic macro-invertebrates: demonstrating the remediation potential of aerobic digestion. Hydrobiologia 556: 387-397.
			Boada et al. 2012	Abs Found A-D	Boada, LDZ, M. Alberto Henriquez-Hernandez, L. Almeida-Gonzalez, M. Alvarez-Leon, E. Serra-Majem, L. Luzardo, O. P. (2012). Complex organochlorine pesticide mixtures as determinant factor for breast cancer risk: a population-based case-control study in the Canary Islands (Spain). Environ Health 11: 28.
			Boersma 2001	Abs Found A-D	Boersma, ER. (2001). Environmental exposure to polychlorinated biphenyls (PCBs) and dioxins - Consequences for longterm neurological and cognitive development of the child. A Review. APMIS 109: S243-S252.
			Boettger et al. 2013	Abs Found A-D	Boettger, SAA, E. J. Geoghegan, P. Walker, C. W. (2013). Chronic Natural Occurrence of Disseminated Neoplasia in Select Populations of the Soft-shell Clam, Mya arenaria, in New England. Northeast Nat 20: 430-440.
			Bogen et al. 2003	Abs Found A-D	Bogen, ILH, K. H. Myhre, O. Fonnum, F. (2003). Short- and long-term effects of MDMA ("ecstasy") on synaptosomal and vesicular uptake of neurotransmitters in vitro and ex vivo. Neurochem Int 43: 393-400.
			Boon et al. 1992	Abs Found A-D	Boon, JPE, J. M. Hillebrand, M. T. J. Eggens, M. L. Pijnenburg, J. Goksoyr, A. (1992). CHANGES IN LEVELS OF HEPATIC BIOTRANSFORMATION ENZYMES AND HEMOGLOBIN LEVELS IN FEMALE PLAICE (PLEURONECTES-PLATESSA) AFTER ORAL-ADMINISTRATION OF A TECHNICAL POLYCHLORINATED BIPHENYL MIXTURE (CLOPHEN A40). Sci Total Environ 114: 113-133.
			Bortolotti and K. J. Smits 2003	Abs Found A-D	Bortolotti, GRF, K. J. Smits, J. E. (2003). Carotenoid concentration and coloration of American Kestrels (Falco sparverius) disrupted by experimental exposure to PCBs. Funct Ecol 17: 651-657.
			Bosveld et al. 2000	Abs Found A-D	Bosveld, ATCN, R. de Bont, A. Mennen, J. Murk, A. J. Feyk, L. A. Giesy, J. P. van den Berg, M. (2000). Biochemical and developmental effects of dietary exposure to polychlorinated biphenyls 126 and 153 in common tern chicks (Sterna hirundo). Environ Toxicol Chem 19: 719-730.
			Bourguignon et al. 2013	Abs Found A-D	Bourguignon, JPF, D. Gerard, A. Janssen, S. Pinson, A. Naveau, E. Parent, A. S. (2013). Early Neuroendocrine Disruption in Hypothalamus and Hippocampus: Developmental Effects Including Female Sexual Maturation and Implications for Endocrine Disrupting Chemical Screening. J Neuroendocrinol 25: 1079-1087.
			Boyd et al. 1993	Abs Found A-D	Boyd, GWY, R. J. Harvey, R. G. Coombs, M. M. Ioannides, C. (1993). The metabolism and activation of 15,16-dihydrocyclopenta[a]phenanthren-17-one by cytochrome P-450 proteins. Eur J Pharmacol 228: 275-282.
			Boyer and A. Spear 2000	Abs Found A-D	Boyer, PMN, A. Spear, P. A. (2000). Dose-dependent stimulation of hepatic retinoic acid hydroxylation/oxidation and glucuronidation in brook trout, Salvelinus fontinalis, after exposure to 3,3 ',4,4 '-tetrachlorobiphenyl. Environ Toxicol Chem 19: 700-705.
			Boyle 2001	Abs Found A-D	Boyle, PZ, T. (2001). Environmental features influencing the epidemiology of breast cancer. Breast 10: 1-8.
			Bridges and J. D. Duke 1997	Abs Found A-D	Bridges, TSF, J. D. Duke, B. M. (1997). The influence of food ration on sediment toxicity in neanthes arenaceodentata (Annelida: Polychaeta). Environ Toxicol Chem 16: 1659-1665.
			Brophy et al. 2002	Abs Found A-D	Brophy, JTK, M. M. Gorey, K. M. Laukkanen, E. Hellyer, D. Watterson, A. Reinhartz, A. Gilberston, M. (2002). Occupational histories of cancer patients in a Canadian cancer treatment center and the generated hypothesis regarding breast cancer and farming. Int J Occup Environ Health 8: 346-353.
			Brostow et al. 2011	Abs Found A-D	Brostow, DPO, A. O. Koh, W. P. Duval, S. ue Gross, M. D. Yuan, J. Pereira, M. A. (2011). Omega-3 fatty acids and incident type 2 diabetes: the Singapore Chinese Health Study. Am J Clin Nutr 94: 520-526.
			Brown et al. 1991	Abs Found A-D	Brown, JF, Jr. Lawton, R. W. Ross, M. R. Feingold, J. (1991). Assessing the human health effects of PCBs. Chemosphere 23: 1811-1815.
			Brown et al. 1998	Abs Found A-D	Brown, SBD, P. D. Evans, R. E. Lockhart, W. L. Muir, D. C. G. Ward, F. J. (1998). Biochemical and histological responses in rainbow trout (Oncorhynchus mykiss) exposed to 2,3,4,7,8-pentachlorodibenzofuran. Environ Toxicol Chem 17: 915-921.
			Buck et al. 2003	Abs Found A-D	Buck, G, Weiner, J, Greizerstein, H, et al. (2003). Environmental PCB and pesticide exposure and risk of endometriosis. Epidemiology 14: S43-S43.
			Burden et al. 2011	Abs Found A-D	Burden, MJW, A. Muckle, G. Dodge, N. Dewailly, E. Nelson, C. A. Jacobson, S. W. Jacobson, J. L. (2011). The Effects of Maternal Binge Drinking During Pregnancy on Neural Correlates of Response Inhibition and Memory in Childhood. Alcohol Clin Exp Res 35: 69-82.
			Calle et al. 1994	Abs Found A-D	Calle, PPR, J. Munoz, M. Thorbjarnarson, J. Dierenfeld, E. S. Holmstrom, W. Braselton, W. E. Karesh, W. B. (1994). HEALTH ASSESSMENT OF FREE-RANGING ANACONDAS (EUNECTES MURINUS) IN VENEZUELA. J Zoo Wildl Med 25: 53-62.
			Cariou et al. 2008	Abs Found A-D	Cariou, RA, J. P. Zalko, D. Berrebi, A. Cravedi, J. P. Maume, D. Marchand, P. Monteau, F. Riu, A. Andre, F. Le Bizec, B. (2008). Exposure assessment of French women and their newborns to tetrabromobisphenol-A: Occurrence measurements in maternal adipose tissue, serum, breast milk and cord serum. Chemosphere 73: 1036-1041.
			Carpenter and D. L. Legator 2003	Abs Found A-D	Carpenter, DOM, D. L. Legator, M. (2003). Initial attempts to profile health effects with types of exposures in Anniston, Alabama. Fresen Environ Bull 12: 191-195.
			Carpenter et al. 2001	Abs Found A-D	Carpenter, DOS, Y. Nguyen, T. Le, L. Lininger, L. L. (2001). Incidence of endocrine disease among residents of New York areas of concern. Environ Health Perspect 109: 845-851.
			Carpenter et al. 2003	Abs Found A-D	Carpenter, DON, T. Le, L. Baibergenova, A. Kudyakov, R. (2003). Profile of health effects related to proximity to PCB-contaminated hazardous waste sites in New York. Fresen Environ Bull 12: 173-180.
			Chamberland et al. 1994	Abs Found A-D	Chamberland, GT, A. Lamothe, P. Gignac, M. (1994). CLINICAL-CHEMISTRY, GROWTH AND PCB LEVELS IN BEEF-CATTLE EXPOSED TO A PCB FIRE. Toxicol Environ Chem 44: 177-187.
			Charnley 2006	Abs Found A-D	Charnley, G. (2006). Overview of exposure, toxicity and risks to children from current levels of 2,3,7,8-tetrachlorodibenzo-p-dioxin and related compounds in the USA. Food Chem Toxicol 44: 601-615.
			Chen et al. 2010	Abs Found A-D	Chen, LaG, H. Yuan, J. He, M. Chen, D. Shi, J. Yang, J. in Bai, Y. un Ju, Y. Liu, A. Yu, Z. Li, L. Sheng, G. Fu, J. Wu, T. Chen, X. (2010). Polymorphisms of GSTT1 and GSTM1 and increased micronucleus frequencies in peripheral blood lymphocytes in residents at an e-waste dismantling site in China. J Environ Sci Health A Tox Hazard Subst Environ Eng 45: 490-497.
			Cheng et al. 2003	Abs Found A-D	Cheng, SBK, S. Kawachi, A. Gao, H. Z. Gohshi, A. Kozako, T. Kuchiiwa, T. Nakagawa, S. (2003). Up-regulation of methionine-enkephalin-like immunoreactivity by 2,3,7,8-tetrachlorodibenzo-p-dioxin treatment in the forebrain of the Long-Evans rat. J Chem Neuroanat 25: 73-82.
			Cheriathundam and R. Alvares 1992	Abs Found A-D	Cheriathundam, EA, R. Alvares, A. P. (1992). COMPARISONS OF HEPATIC AND RENAL CYTOCHROMES-P-450-DEPENDENT MONOOXYGENASES FROM FUZZY AND SPRAGUE-DAWLEY RATS. Drug Metab Dispos 20: 19-22.
			Chevrier et al. 2013	Abs Found A-D	Chevrier, JG, R. B. Bradman, A. sa Holland, N. T. Calafat, A. M. Eskenazi, B. Harley, K. (2013). Maternal Urinary Bisphenol A during Pregnancy and Maternal and Neonatal Thyroid Function in the CHAMACOS Study. Environ Health Perspect 121: 138-144.
			Chevrier et al. 2014	Abs Found A-D	Chevrier, JW, M. Gunier, R. B. Brambilla, P. Eskenazi, B. Mocarelli, P. (2014). Serum Dioxin Concentrations and Thyroid Hormone Levels in the Seveso Women's Health Study. Am J Epidemiol 180: 490-498.
			Chhabra et al. 2000	Abs Found A-D	Chhabra, SKA, L. M. Perella, C. Desai, D. Amin, S. Kyrtopoulos, S. A. Souliotis, V. L. (2000). Coexposure to ethanol with N-nitrosodimethylamine or 4-(methylnitrosamino)-1-(3-pyridyl)-1-butanone during lactation of rats: Marked increase in O-6-methylguanine-DNA adducts in maternal mammary gland and in suckling lung and kidney. Toxicol Appl Pharmacol 169: 191-200.
			Chia et al. 2010	Abs Found A-D	Chia, VMQ, S. M. Devesa, S. S. Purdue, M. P. Cook, M. B. McGlynn, K. A. (2010). International Trends in the Incidence of Testicular Cancer, 1973-2002. Cancer Epidemiol Biomarkers Prev 19: 1151-1159.
			Chijimatsu et al. 2009	Abs Found A-D	Chijimatsu, TT, I. Oda, H. Mochizuki, S. (2009). A Freshwater Clam (Corbicula fluminea) Extract Reduces Cholesterol Level and Hepatic Lipids in Normal Rats and Xenobiotics-induced Hypercholesterolemic Rats. J Agric Food Chem 57: 3108-3112.
			Cho et al. 2010	Abs Found A-D	Cho, YK, B. oK Son, H. oY Lee, K. Son, H. S. Choi, D. S. Kim, B. Kim, Y. K. i Lee, M. Lee, H. C. Min, K. Chung, M. Baek, H. Kim, Y. Yoo, H. J. Park, K. Lee, H. (2010). Effect of the combination of mitiglinide and metformin on glycemic control in patients with type 2 diabetes mellitus. 1: 143-148.
			Choi et al. 2015	Abs Found A-D	Choi, BY, K. J. in Park, S. ooJ Kim, K. yuNam Joo, N. amS. (2015). Elevated Serum Ferritin and Mercury Concentrations are Associated with Hypertension; Analysis of the Fourth and Fifth Korea National Health and Nutrition Examination Survey (KNHANES IV-2, 3, 2008-2009 and V-1, 2010). Environ Toxicol 30: 101-108.
			Coccini et al. 2008	Abs Found A-D	Coccini, TC, A. F. Roda, E. Sarigiannis, D. A. Manzo, L. (2008). STUDY OF POLYCHLORINATED BIPHENYLS AS POTENTIAL MODIFIERS OF DEVELOPMENTAL NEUROTOXICITY OF METHYLMERCURY. Fresen Environ Bull 17: 1432-1438.
			Cohn 2011	Abs Found A-D	Cohn, BA. (2011). Developmental and environmental origins of breast cancer: DDT as a case study. Reprod Toxicol 31: 302-311.
			Cole et al. 2006	Abs Found A-D	Cole, DCW, B. Sanin, L. Weber, J. P. Muggah, H. Ibrahim, S. (2006). Environmental contaminant levels and fecundability among non-smoking couples. Reprod Toxicol 22: 13-19.
			Corradini et al. 2004	Abs Found A-D	Corradini, PL, M. Zallio, F. Astolfi, M. Rizzo, E. Sametti, S. Cuttica, A. Rosato, R. Farina, L. Boccadoro, M. Benedetti, F. Pileri, A. Tarella, C. (2004). Long-term follow-up of indolent lymphoma patients treated with high-dose sequential chemotherapy and autografting: Evidence that durable molecular and clinical remission frequently can be attained only in follicular subtypes. J Clin Oncol 22: …
			Cox et al. 2007	Abs Found A-D	Cox, SN, A. Narayan, K. M. V. Marcus, M. (2007). Prevalence of self-reported diabetes and exposure to organochlorine pesticides among Mexican Americans: Hispanic Health and Nutrition Examination Survey, 1982-1984. Environ Health Perspect 115: 1747-1752.
			Coyle 2004	Abs Found A-D	Coyle, YM. (2004). The effect of environment on breast cancer risk [Review]. Breast Cancer Res Treat 84: 273-288.
			Crain et al. 1998	Abs Found A-D	Crain, DAG, L. J. Pickford, D. B. Percival, H. F. Woodward, A. R. (1998). Sex-steroid and thyroid hormone concentrations in juvenile alligators (Alligator mississippiensis) from contaminated and reference lakes in Florida, USA. Environ Toxicol Chem 17: 446-452.
			Cravedi and E. Poupin 1998	Abs Found A-D	Cravedi, JPP-D, E. Poupin, E. (1998). Effects of a polycyclic aromatic hydrocarbon and a PCB on xenobiotic metabolizing activities in rainbow trout (O-mykiss). 563-570.
			Cremonese et al. 2012	Abs Found A-D	Cremonese, CF, C. Meyer, A. Koifman, S. (2012). Pesticide exposure and adverse pregnancy events, Southern Brazil, 1996-2000. Cad Saude Publica 28: 1263-1272.
			Crofton 2004	Abs Found A-D	Crofton, KM. (2004). Developmental disruption of thyroid hormone: Correlations with hearing dysfunction in rats. Risk Anal 24: 1665-1671.
			Cummings et al. 2010	Abs Found A-D	Cummings, JA, Clemens, LG, Nunez, AA. (2010). Mother counts: How effects of environmental contaminants on maternal care could affect the offspring and future generations [Review]. Front Neuroendocrinol 31: 440-451.
			Curran et al. 2006	Abs Found A-D	Curran, CPM, K. A. Dalton, T. P. Vorhees, C. V. Miller, M. L. Shertzer, H. G. Nebert, D. W. (2006). Genetic differences in lethality of newborn mice treated in utero with coplanar versus non-coplanar hexabromobiphenyl. Toxicol Sci 89: 454-464.
			Czaja et al. 1997	Abs Found A-D	Czaja, KL, J. K. Goralczyk, K. Strucinski, P. (1997). EFFECT OF AGE AND NUMBER OF DELIVERIES ON MEAN CONCENTRATION OF ORGANOCHLORINE COMPOUNDS IN HUMAN BREAST MILK IN POLAND. Bull Environ Contam Toxicol 59: 407-413.
			Dabrowska et al. 2000	Abs Found A-D	Dabrowska, HF, S. W. Ciereszko, R. Dabrowski, K. Woodin, B. R. Stegeman, J. J. (2000). Hepatic P4501A activity, plasma sex steroids, and gonadal steroidogenesis in vitro in yellow perch exposed to 3,3 ',4,4 ',5-pentachlorobiphenyl. Environ Toxicol Chem 19: 3052-3060.
			Dallaire et al. 2012	Abs Found A-D	Dallaire, RM, G. Rouget, F. Kadhel, P. Bataille, H. Guldner, L. Seurin, S. Chajes, V. Monfort, C. Boucher, O. Thome, J. P. Jacobson, S. W. Multigner, L. uc Cordier, S. (2012). Cognitive, visual, and motor development of 7-month-old Guadeloupean infants exposed to chlordecone. Environ Res 118: 79-85.
			Daly 1993	Abs Found A-D	Daly, HB. (1993). LABORATORY RAT EXPERIMENTS SHOW CONSUMPTION OF LAKE-ONTARIO SALMON CAUSES BEHAVIORAL-CHANGES - SUPPORT FOR WILDLIFE AND HUMAN RESEARCH RESULTS. J Great Lakes Res 19: 784-788.
			Daly et al. 1998	Abs Found A-D	Daly, HBS, P. W. Lunkenheimer, L. Sargent, D. (1998). Maternal consumption of Lake Ontario salmon in rats produces behavioral changes in tee offspring. Toxicol Ind Health 14: 25-39.
			Dansereau et al. 1999	Abs Found A-D	Dansereau, ML, N. Du Tremblay, D. Belanger, D. (1999). Reproductive performance of two generations of female semidomesticated mink fed diets containing organic mercury contaminated freshwater fish. Arch Environ Contam Toxicol 36: 221-226.
			Darbre et al. 2004	Abs Found A-D	Darbre, PDA, A. Miller, W. R. Coldham, N. G. Sauer, M. J. Pope, G. S. (2004). Concentrations of parabens in human breast tumours. J Appl Toxicol 24: 5-13.
			Das et al. 2013	Abs Found A-D	Das, YKA, A. Yavuz, O. Guvenc, D. Atmaca, E. (2013). Tocolytic Effects of Diclofenac Potassium and Diclofenac Sodium on Cattle Myometrium Pre-Incubated with PCB-153. Kafkas Univ Vet Fak Derg 19: 449-454.
			Dass et al. 1998	Abs Found A-D	Dass, SBH, G. J. Bucci, T. J. Heflich, R. H. Casciano, D. A. (1998). Susceptibility of C57BL/6 mice to tumorigenicity induced by dimethylnitrosamine and 2-amino-1-methyl-6-phenylimidazo [4,5-b]pyridine in the neonatal bioassay. Cancer Lett 124: 105-110.
			De Jonghe et al. 2008	Abs Found A-D	De Jonghe, SV, J. Vinken, P. Lammens, L. Starckx, S. Lachau-Durand, S. Bouche, M. P. Willems, B. Coussement, W. (2008). Hemorrhagic Cardiomyopathy in Male Mice Treated with an NNRTI: The Role of Vitamin K. Toxicol Pathol 36: 321-329.
			de Los Reyes 1979	Abs Found A-D	de Los Reyes, MM, E. C. (1979). Tissue residues and ultrastructural changes induced by DDT in chickens. Poult Sci 58: 1183-1191.
			de Roode et al. 2000	Abs Found A-D	de Roode, DFB, L. Koeman, J. H. Bosveld, A. T. C. (2000). Development of a bioassay to test the possible role of thiamine disturbance as a mechanism behind pollution-induced reproductive failures in birds. Arch Environ Contam Toxicol 39: 386-391.
			Debier et al. 2002	Abs Found A-D	Debier, CP, P. P. Baret, P. V. Mignolet, E. Larondelle, Y. (2002). Vitamin E status and the dynamics of its transfer between mother and pup during lactation in grey seals (Halichoerus grypus). Can J Zool 80: 727-737.
			Decoufle et al. 1993	Abs Found A-D	Decoufle, PM, C. C. Drews, C. D. Yearginallsopp, M. (1993). MENTAL-RETARDATION IN 10-YEAR-OLD CHILDREN IN RELATION TO THEIR MOTHERS EMPLOYMENT DURING PREGNANCY. Am J Ind Med 24: 567-586.
			Deguire et al. 1992	Abs Found A-D	Deguire, LC, D. Theriault, G. Provencher, S. Iturra, H. Case, B. W. (1992). MALIGNANT-MELANOMA OF THE SKIN AMONG WORKERS IN A TELECOMMUNICATIONS INDUSTRY - A MORTALITY STUDY 1976-83. Br J Ind Med 49: 728-731.
			Dejongh et al. 1993	Abs Found A-D	Dejongh, JW, F. Seinen, W. Vandenberg, M. (1993). TOXICOKINETIC INTERACTIONS BETWEEN CHLORINATED AROMATIC-HYDROCARBONS IN THE LIVER OF THE C57BL/6J MOUSE .1. POLYCHLORINATED-BIPHENYLS (PCBS). Arch Toxicol 67: 453-460.
			Dejongh et al. 1994	Abs Found A-D	Dejongh, JB, C. Nieboer, R. Seinen, W. Vandenberg, M. (1994). TOXICOKINETIC MIXTURE INTERACTIONS BETWEEN 2,3,7,8-TETRACHLORODIBENZO-P-DIOXIN AND 2,2',4,4',5,5'-HEXACHLOROBIPHENYL IN THE LIVER OF NEONATAL RATS AFTER PRENATAL AND POSTNATAL EXPOSURE. Chemosphere 28: 1581-1588.
			Dellavalle et al. 2015	Abs Found A-D	Dellavalle, CTP, M. P. Ward, M. H. Locke, S. J. Stewart, P. A. De Roos, A. J. Hartge, P. Rothman, N. Friesen, M. C. (2015). Validity of Expert Assigned Retrospective Estimates of Occupational Polychlorinated Biphenyl Exposure. Ann Occup Hyg 59: 609-615.
			Delorme et al. 1998	Abs Found A-D	Delorme, PDB, S. B. Muir, D. C. G. Evans, R. E. Lockhart, W. L. Ward, F. J. (1998). Reproductive success in rainbow trout following parental transfer of 2,3,4,7,8-pentachlorodibenzofuran. Environ Toxicol Chem 17: 922-927.
			Denbesten et al. 1991	Abs Found A-D	Denbesten, PJE, J. M. L. Maas, J. R. Dieleman, S. J. Herwig, H. J. Voogt, P. A. (1991). EFFECTS OF CADMIUM AND POLYCHLORINATED-BIPHENYLS (CLOPHEN A50) ON STEROID-METABOLISM AND CYTOCHROME-P-450 MONOOXYGENASE SYSTEM IN THE SEA STAR ASTERIAS-RUBENS L. Aquat Toxicol 20: 95-109.
			Denbesten et al. 1993	Abs Found A-D	Denbesten, PJL, P. Livingstone, D. R. Woodin, B. Stegeman, J. J. Herwig, H. J. Seinen, W. (1993). TIME-COURSE AND DOSE-RESPONSE OF THE APPARENT INDUCTION OF THE CYTOCHROME-P450 MONOOXYGENASE SYSTEM OF PYLORIC CECA MICROSOMES OF THE FEMALE SEA STAR ASTERIAS-RUBENS L BY BENZO[A]PYRENE AND POLYCHLORINATED-BIPHENYLS. Aquat Toxicol 26: 23-39.
			Deuchi et al. 1995	Abs Found A-D	Deuchi, KK, O. Shizukuishi, M. Kobayashi, E. (1995). CONTINUOUS AND MASSIVE INTAKE OF CHITOSAN AFFECTS MINERAL AND FAT-SOLUBLE VITAMIN STATUS IN RATS FED ON A HIGH-FAT DIET. Biosci Biotechnol Biochem 59: 1211-1216.
			Dey and A. Merajver 2009	Abs Found A-D	Dey, SS, A. Merajver, S. D. (2009). Xenoestrogens may be the cause of high and increasing rates of hormone receptor positive breast cancer in the world. Med Hypotheses 72: 652-656.
			Dikshith et al. 1975	Abs Found A-D	Dikshith, TSSR, W. Abraham, R. Coulston, F. (1975). Effects of a polychlorinated biphenyl (Aroclor 1254) on rat testis. Exp Mol Pathol 22: 376-385.
			Dolara et al. 1993	Abs Found A-D	Dolara, PV, A. Caderni, G. Coppi, C. Torricelli, F. (1993). GENETIC TOXICITY OF A MIXTURE OF 15 PESTICIDES COMMONLY FOUND IN THE ITALIAN DIET. Cell Biol Toxicol 9: 333-343.
			Donohoe et al. 1999	Abs Found A-D	Donohoe, RMW-B, J. L. Buhler, D. R. Curtis, L. R. (1999). Effects of 3,3 ',4,4 ',5,5 '-hexachlorobiphenyl on cytochrome P4501A and estrogen-induced vitellogenesis in rainbow trout (Oncorhynchus mykiss). Environ Toxicol Chem 18: 1046-1052.
			Dorea 2006	Abs Found A-D	Dorea, JG. (2006). Maternal exposure to endocrine-active substances and breastfeeding. Am J Perinatol 23: 305-312.
			Dowers et al. 2009	Abs Found A-D	Dowers, KLT, S. Radecki, S. V. Lappin, M. R. (2009). Use of pradofloxacin to treat experimentally induced Mycoplasma hemofelis infection in cats. Am J Vet Res 70: 105-111.
			Drew et al. 2007	Abs Found A-D	Drew, MDO, A. E. Janz, D. M. Van Kessel, A. G. (2007). Dietary influence of replacing fish meal and oil with canola protein concentrate and vegetable oils on growth performance, fatty acid composition and organochlorine residues in rainbow trout (Oncorhynchus mykiss). Aquaculture 267: 260-268.
			Duitsman et al. 1992	Abs Found A-D	Duitsman, PKC, H. W. Cook, L. R. Hendrich, S. (1992). SUPPRESSION OF HEPATIC PROSTAGLANDIN-F2-ALPHA IN RATS BY DIETARY ALPHA-TOCOPHEROL ACETATE IS INDEPENDENT OF TOTAL HEPATIC ALPHA-TOCOPHEROL. Prostaglandins Leukot Essent Fatty Acids 47: 63-68.
			Eertman et al. 1993	Abs Found A-D	Eertman, RHMW, A. J. Hummel, H. Smaal, A. C. (1993). SURVIVAL IN AIR OF THE BLUE MUSSEL MYTILUS-EDULIS-L AS A SENSITIVE RESPONSE TO POLLUTION-INDUCED ENVIRONMENTAL-STRESS. Exp Mar Bio Ecol 170: 179-195.
			Ellsworth et al. 2004	Abs Found A-D	Ellsworth, DLE, R. E. Liebman, M. N. Hooke, J. A. Shriver, C. D. (2004). Genomic instability in histologically normal breast tissues: implications for carcinogenesis. Lancet Oncol 5: 753-758.
			Engwall and B. Jakobsson 1994	Abs Found A-D	Engwall, MB, B. Jakobsson, E. (1994). Ethoxyresorufin O-deethylase (EROD) and aryl hydrocarbon hydroxylase (AHH)-inducing potency and lethality of chlorinated naphthalenes in chicken (Gallus domesticus) and eider duck (Somateria mollissima) embryos. Arch Toxicol 68: 37-42.
			Eskenazi 1995	Abs Found A-D	Eskenazi, BK, G. (1995). WORKSHOP ON PERINATAL EXPOSURE TO DIOXIN-LIKE COMPOUNDS .2. REPRODUCTIVE EFFECTS. Environ Health Perspect 103: 143-145.
			Eskenazi et al. 2008	Abs Found A-D	Eskenazi, B, Rosas, LG, Marks, A, et al. (2008). Pesticide toxicity and the developing brain [Review]. Basic Clin Pharmacol Toxicol 102: 228-236.
			Eskenazi et al. 2010	Abs Found A-D	Eskenazi, B, Warner, M, Marks, A, et al. (2010). Serum Dioxin Concentrations and Time to Pregnancy. Epidemiology (Cambridge, Mass) 21: 224-231.
			Espinosa et al. 2005	Abs Found A-D	Espinosa, EV, J. A. F. Redondo, A. Sanchez, J. J. Hardisson, D. Zamora, P. Pastrana, F. G. Cejas, P. Martinez, B. Suarez, A. Calero, F. Baron, M. G. (2005). Breast cancer prognosis determined by gene expression profiling: a quantitative reverse transcriptase polymerase chain reaction study. J Clin Oncol 23: 7278-7285.
			Evans et al. 2014	Abs Found A-D	Evans, NPB, M. Sharpe, R. M. Cotinot, C. Rhind, S. M. Kyle, C. Erhard, H. Hombach-Klonisch, S. Lind, P. M. Fowler, P. A. (2014). Does grazing on biosolids-treated pasture pose a pathophysiological risk associated with increased exposure to endocrine disrupting compounds? J Anim Sci 92: 3185-3198.
			Fahraeusvanree 1997	Abs Found A-D	Fahraeusvanree, GEP, J. F. (1997). Effect of toxaphene on reproduction of fish. Chemosphere 34: 855-867.
			Fang et al. 2001	Abs Found A-D	Fang, CGZ, C. Q. Qiao, H. L. Xia, G. L. Chen, Y. X. (2001). Sexual difference in gonadal development of embryonic chickens after treatment of polychlorinated biphenyls. Chin Sci Bull 46: 1900-1903.
			Farooq et al. 2010	Abs Found A-D	Farooq, UJ, M. Nookala, V. Cheriyath, P. Fischman, D. Graber, N. J. Stellman, S. D. Muscat, J. (2010). Self-reported exposure to pesticides in residential settings and risk of breast cancer: a case-control study. Environ Health 9.
			Feeley 1995	Abs Found A-D	Feeley, MM. (1995). WORKSHOP ON PERINATAL EXPOSURE TO DIOXIN-LIKE COMPOUNDS .3. ENDOCRINE EFFECTS. Environ Health Perspect 103: 147-150.
			Fenton et al. 2002	Abs Found A-D	Fenton, SEH, J. T. Birnbaum, L. S. Youngblood, G. L. (2002). Persistent abnormalities in the rat mammary gland following gestational and lactational exposure to 2,3,7,8-tetrachlorodibenzo-p-dioxin (TCDD). Toxicol Sci 67: 63-74.
			Fernandes and V. S. Rao 1991	Abs Found A-D	Fernandes, CL, V. S. Rao, K. V. K. (1991). ENHANCING EFFECT OF MALACHITE GREEN ON THE DEVELOPMENT OF HEPATIC PRENEOPLASTIC LESIONS INDUCED BY N-NITROSODIETHYLAMINE IN RATS. Carcinogenesis 12: 839-845.
			Fernandez et al. 2007	Abs Found A-D	Fernandez, MFS-M, L. Ibarluzea, J. M. Exposito, J. Aurrekoetxea, J. J. Torne, P. Laguna, J. Rueda, A. Pedraza, V. Olea, N. (2007). Analysis of population characteristics related to the total effective xenoestrogen burden: A biomarker of xenoestrogen exposure in breast cancer. Eur J Cancer 43: 1290-1299.
			Fernie et al. 2008	Abs Found A-D	Fernie, KS, J. L. Letcher, R. J. Ritchie, J. I. Sullivan, K. Bird, D. M. (2008). Changes in reproductive courtship behaviors of adult American kestrels (Falco sparverius) exposed to environmentally relevant levels of the polybrominated diphenyl ether mixture, DE-71. Toxicol Sci 102: 171-178.
			Feyk 1998	Abs Found A-D	Feyk, LAG, J. P. (1998). SETAC TECHNICAL PUBLICATIONS SERIES Xenobiotic modulation of endocrine function in birds Trans.). In (ed.).
			Feyk et al. 2000	Abs Found A-D	Feyk, LAG, J. P. Bosveld, A. T. C. van den Berg, M. (2000). Changes in cytochrome P4501A activity during development in common tern chicks fed polychlorinated biphenyls, as measured by the caffeine breath test. Environ Toxicol Chem 19: 712-718.
			Figueroa et al. 2008	Abs Found A-D	Figueroa, JDS, L. C. Graubard, B. I. Chanock, S. Rubertone, M. V. Erickson, R. L. McGlynn, K. A. (2008). Genetic variation in hormone metabolizing genes and risk of testicular germ cell tumors. Cancer Causes Control 19: 917-929.
			Flammarion et al. 1999	Abs Found A-D	Flammarion, PF, V. Migeon, B. Morfin, P. Garric, J. (1999). Cytochrome P450 1A induction in gudgeon (Gobio gobio): Laboratory and field studies. Biomarkers 4: 59-71.
			Foster 1999	Abs Found A-D	Foster, EPC, L. R. (1999). 2,2 ',4,4 ',5,5 '- and 3,3 ',4,4 ' 5,5 '- Hexachlorobiphenyl pretreatments alter the biliary excretion of a challenge dose of 7,12-[H-3]dimethylbenz[a]anthracene in rainbow trout (Oncorhyncus mykiss). Can J Fish Aquat Sci 56: 642-649.
			Fowles et al. 1994	Abs Found A-D	Fowles, JRF, A. Baechersteppan, L. Kerkvliet, N. I. (1994). IMMUNOLOGICAL AND ENDOCRINE EFFECTS OF THE FLAME-RETARDANT PENTABROMODIPHENYL ETHER (DE-71) IN C57BL/6J MICE. Toxicology 86: 49-61.
			Franco et al. 2009	Abs Found A-D	Franco, JLP, T. Dunkley, P. R. Dickson, P. W. Mattos, J. J. Martins, R. Bainy, A. C. D. Marques, M. R. Dafre, A. L. Farina, M. (2009). Methylmercury neurotoxicity is associated with inhibition of the antioxidant enzyme glutathione peroxidase. Free Radic Biol Med 47: 449-457.
			Franke et al. 2010	Abs Found A-D	Franke, AS, M. Court, G. Birkholz, D. (2010). Long-term Trends of Persistent Organochlorine Pollutants, Occupancy and Reproductive Success in Peregrine Falcons (Falco peregrinus tundrius) Breeding near Rankin Inlet, Nunavut, Canada. Arctic 63: 442-450.
			Frankovic and M. A. Q. Alghais 1995	Abs Found A-D	Frankovic, LK, M. A. Q. Alghais, S. M. (1995). METABOLISM OF HEXACHLOROBENZENE IN THE FRY OF STEELHEAD TROUT, SALMO-GAIRDNERI (ONCORHYNCHUS-MYKISS). Arch Environ Contam Toxicol 28: 209-214.
			Fraser et al. 2012	Abs Found A-D	Fraser, SLM, G. Abdous, B. B. Jacobson, J. L. Jacobson, S. W. (2012). Effects of binge drinking on infant growth and development in an Inuit sample. Alcohol 46: 277-283.
			Freire et al. 2011	Abs Found A-D	Freire, CA, E. Fernandez, M. F. Carmen Gonzalez-Galarzo, M. Ramos, R. Molina-Molina, J. M. Arrebola, J. P. Olea, N. (2011). Relationship between occupational social class and exposure to organochlorine pesticides during pregnancy. Chemosphere 83: 831-838.
			Frisch et al. 1992	Abs Found A-D	Frisch, ASK, D. J. Griffore, R. J. Dolanski, E. A. (1992). BIOSOCIAL VARIANCES AND INFANT SURVIVAL - A PATH-ANALYSIS APPROACH. J Biosoc Sci 24: 175-183.
			Frouin et al. 2010	Abs Found A-D	Frouin, HM, L. Measures, L. Brousseau, P. Fournier, M. (2010). T Lymphocyte-Proliferative Responses of a Grey Seal (Halichoerus grypus) Exposed to Heavy Metals and PCBs in Vitro. Aquatic Mammals 36: 365-371.
			Fujimoto et al. 2003	Abs Found A-D	Fujimoto, TK, S. Sanoh, S. Sugihara, K. Yoshihara, S. Fujimoto, N. Ohta, S. (2003). Estrogenic activity of an environmental pollutant, 2-nitrofluorene, after metabolic activation by rat liver microsomes. Biochem Biophys Res Commun 303: 419-426.
			Furue et al. 2005	Abs Found A-D	Furue, MU, T. Urabe, K. Ishikawa, T. Kuwabara, M. Study Grp, Yusho. (2005). Overview of Yusho. J Dermatol Sci 10.1016/j.descs.2005.03.002S3-S10.
			Gaffney et al. 2005	Abs Found A-D	Gaffney, SHC, F. C. Strickland, P. T. Glass, G. E. Helzlsouer, K. J. Breysse, P. N. (2005). Influence of geographic location in modeling blood pesticide levels in a community surrounding a US Environmental Protection Agency Superfund site. Environ Health Perspect 113: 1712-1716.
			Gaines et al. 2011	Abs Found A-D	Gaines, KFS, J. Cumbee, J. C., Jr. Stephens, W. L., Jr. Mills, G. L. (2011). Is the LCP Superfund Site an Ecological Trap for Clapper Rails? Southeastern Naturalist 10: 703-712.
			Gallo and L. M. Akwesasne Task Force 2005	Abs Found A-D	Gallo, MVS, L. M. Akwesasne Task Force, Environm. (2005). Height, weight, and body mass index among Akwesasne Mohawk Youth. Am J Hum Biol 17: 269-279.
			Gammon et al. 2002	Abs Found A-D	Gammon, MDN, A. I. Santella, R. M. Teitelbaum, S. L. Britton, J. A. Terry, M. B. Eng, S. M. Wolff, M. S. Stellman, S. D. Kabat, G. C. Levin, B. Bradlow, H. L. Hatch, M. Beyea, J. Camann, D. Trent, M. Senie, R. T. Garbowski, G. C. Maffeo, C. Montalvan, P. Berkowitz, G. S. Kemeny, M. Citron, M. Schnabel, F. Schuss, A. Hajdu, S. Vincguerra, V. Collman, G. W. Obrams, G. I. (2002). The Long Island Bre…
			Gao et al. 1999	Abs Found A-D	Gao, PW, S. Ito, T. Goto, H. Wells, K. McGregor, M. Cooley, A. J. Kawaoka, Y. (1999). Biological heterogeneity, including systemic replication in mice, of H5N1 influenza A virus isolates from humans in Hong Kong. J Virol 73: 3184-3189.
			Garcia 2003	Abs Found A-D	Garcia, AM. (2003). Pesticide exposure and women's health. Am J Ind Med 44: 584-594.
			Gee et al. 2011	Abs Found A-D	Gee, JRM, V. C. McDaniel, K. L. Herr, D. W. (2011). Neurochemical changes following a single dose of polybrominated diphenyl ether 47 in mice. Drug Chem Toxicol 34: 213-219.
			Georgiades et al. 2003	Abs Found A-D	Georgiades, ETH, D. A. Brennan, S. E. Butty, J. S. Temara, A. (2003). The impact of oil-derived products on the behaviour and biochemistry of the eleven-armed asteroid Coscinasterias muricata (Echinodermata). Mar Environ Res 55: 257-276.
			Georgiades et al. 2006	Abs Found A-D	Georgiades, ETD, B. Gillan, D. C. Dubois, P. h Temara, A. Holdway, D. A. (2006). Effect of crude oil contaminated sediment exposure on cytochrome P450 enzymes in the Australian asteroid Coscinasterias muricata. Chemosphere 65: 1869-1877.
			Georgiadis et al. 2005	Abs Found A-D	Georgiadis, PT, J. Vlachodimitropoulos, D. Stoikidou, M. Gioka, M. Stephanou, G. Autrup, H. Demopoulos, N. A. Katsouyanni, K. Sram, R. Kyrtopoulos, S. A. (2005). Interactions between CYP1A1 polymorphisms and exposure to environmental tobacco smoke in the modulation of lymphocyte bulky DNA adducts and chromosomal aberrations. Carcinogenesis 26: 93-101.
			Geyer et al. 1997	Abs Found A-D	Geyer, HJS, K. W. Scheunert, I. Schughart, K. Buter, J. Wurst, W. Greim, H. Kluge, R. Steinberg, C. E. W. Kettrup, A. Madhukar, B. Olson, J. R. Gallo, M. A. (1997). Considerations on genetic and environmental factors that contribute to resistance or sensitivity of mammals including humans to toxicity of 2,3,7,8-tetrachlorodibenzo-p-dioxin (TCDD) and related compounds .1. Genetic factors affecting…
			Giannandrea and F. Figa'-Talamanca 2008	Abs Found A-D	Giannandrea, FG, F. Figa'-Talamanca, I. (2008). POSSIBLE EDC CONTAMINANTS IN THE DIET AND THE RISK OF HYPOSPADIAS IN 12 EUROPEAN COUNTRIES: AN ECOLOGICAL ANALYSIS. Fresen Environ Bull 17: 1471-1475.
			Giannandrea et al. 2013	Abs Found A-D	Giannandrea, FP, D. Figa-Talamanca, I. Lombardo, F. Lenzi, A. Gandini, L. (2013). Effect of endogenous and exogenous hormones on testicular cancer: the epidemiological evidence. Int J Dev Biol 57: 255-263.
			Giesy et al. 2002	Abs Found A-D	Giesy, JPJ, P. D. Kannan, K. Newsted, J. L. Tillitt, D. E. Williams, L. L. (2002). Effects of chronic dietary exposure to environmentally relevant concentrations of 2,3,7,8-tetrachlorodibenzo-p-dioxin on survival, growth, reproduction and biochemical responses of female rainbow trout (Oncorhynchus mykiss). Aquat Toxicol 59: 35-53.
			Giggleman et al. 1998	Abs Found A-D	Giggleman, MAF, L. C. Goven, A. J. Venables, B. J. (1998). Effects of pentachlorophenol on survival of earthworms (Lumbricus terrestris) and phagocytosis by their immunoactive coelomocytes. Environ Toxicol Chem 17: 2391-2394.
			Gilbert 2013	Abs Found A-D	Gilbert, MEL, S. M. (2013). DEVELOPMENTAL THYROID HORMONE INSUFFICIENCY AND BRAIN DEVELOPMENT: A ROLE FOR BRAIN-DERIVED NEUROTROPHIC FACTOR (BDNF)? Neuroscience 239: 253-270.
			Gilbert and M. J. Spear 1995	Abs Found A-D	Gilbert, NLC, M. J. Spear, P. A. (1995). Retinoic acid hydroxylation in rainbow trout (Oncorhynchus mykiss) and the effect of a coplanar PCP, 3,3',4,4'-tetrachlorobiphenyl. Aquat Toxicol AMSTERDAM: 2-3.
			Gilbert et al. 2013	Abs Found A-D	Gilbert, MEH, J. M. Valentin-Blasini, L. Blount, B. C. Kannan, K. Tietge, J. Zoeller, R. T. Crofton, K. M. Jarrett, J. M. Fisher, J. W. (2013). An Animal Model of Marginal Iodine Deficiency During Development: The Thyroid Axis and Neurodevelopmental Outcome. Toxicol Sci 132: 177-195.
			Giordano 2012	Abs Found A-D	Giordano, FF-T, I. (2012). ORGANOCHLORINATED COMPOUNDS IN THE SERUM OF PRIMIPAROUS MOTHERS FROM AN URBAN AREA OF CENTRAL ITALY. Fresen Environ Bull 21: 2441-2446.
			Goksoyr et al. 1992	Abs Found A-D	Goksoyr, AB, J. Larsen, H. E. Andersson, T. Forlin, L. (1992). CYTOCHROME-P450 IN SEALS - MONOOXYGENASE ACTIVITIES, IMMUNOCHEMICAL CROSS-REACTIONS AND RESPONSE TO PHENOBARBITAL TREATMENT. Mar Environ Res 34: 113-116.
			Goldner et al. 2010	Abs Found A-D	Goldner, WS, Sandler, DP, Yu, F, et al. (2010). Pesticide Use and Thyroid Disease Among Women in the Agricultural Health Study. Am J Epidemiol 171: 455-464.
			Govarts et al. 2010	Abs Found A-D	Govarts, EvDH, E. Schoeters, G. Bruckers, L. (2010). Determinants of Serum PCBs in Adolescents and Adults: Regression Tree Analysis and Linear Regression Analysis. Hum Ecol Risk Assess 16: 1115-1132.
			Goven et al. 1993	Abs Found A-D	Goven, AJE, G. S. Fitzpatrick, L. C. Venables, B. J. Cooper, E. L. (1993). CELLULAR BIOMARKERS FOR MEASURING TOXICITY OF XENOBIOTICS - EFFECTS OF POLYCHLORINATED-BIPHENYLS ON EARTHWORM LUMBRICUS-TERRESTRIS CELOMOCYTES. Environ Toxicol Chem 12: 863-870.
			Graczyk et al. 1998	Abs Found A-D	Graczyk, TKF, R. Cranfield, M. R. Conn, D. B. (1998). Recovery of waterborne Cryptosporidium parvum oocysts by freshwater benthic clams (Corbicula fluminea). Appl Environ Microbiol 64: 427-430.
			Grandjean 2001	Abs Found A-D	Grandjean, PW, R. F. (2001). Neurobehavioral dysfunction as a possible sentinel of methylmercury exposure. Hum Ecol Risk Assess 7: 1079-1089.
			Grant et al. 2013	Abs Found A-D	Grant, KG, F. C. Sly, P. D. Brune, M. N. Neira, M. van Den Berg, M. Norman, R. E. (2013). Health consequences of exposure to e-waste: a systematic review. 1: E350-E361.
			Grasso et al. 1998	Abs Found A-D	Grasso, YZG, M. K. Levin, E. S. Zippe, C. D. Klein, E. A. (1998). Combined nested RT-PCR assay for prostate-specific antigen and prostate-specific membrane antigen in prostate cancer patients: Correlation with pathological stage. Cancer Res 58: 1456-1459.
			Guillette et al. 2000	Abs Found A-D	Guillette, LJC, D. A. Gunderson, M. P. Kools, S. A. E. Milnes, M. R. Orlando, E. F. Rooney, A. A. Woodward, A. R. (2000). Alligators and endocrine disrupting contaminants: A current perspective. Am Zool 40: 438-452.
			Gulyaeva and A. Y. Lyakhovich 1994	Abs Found A-D	Gulyaeva, LFG, A. Y. Lyakhovich, V. V. (1994). INDUCTION OF CYTOCHROMES P-4501A AND P-4502B IN VARIOUS ORGANS OF RATS TREATED WITH HEXACHLOROBENZENE AND AROCHLOR-1254. Biochemistry (Mosc) 59: 383-387.
			Guo and M. P. Michalek 2001	Abs Found A-D	Guo, XGL, M. P. Michalek, J. E. (2001). Relation of serum tetrachlorodibenzo-p-dioxin concentration to diet among veterans in the Air Force Health Study with background-level exposure. J Toxicol Environ Health A 63: 159-172.
			Gupta and J. T. Kadel 1994	Abs Found A-D	Gupta, RCG, J. T. Kadel, W. L. (1994). IN-VIVO ACUTE EFFECTS OF CARBOFURAN ON PROTEIN, LIPID, AND LIPOPROTEINS IN RAT-LIVER AND SERUM. J Toxicol Environ Health 42: 451-462.
			Gutierrez et al. 2000	Abs Found A-D	Gutierrez, AMR, G. R. Arcemis, C. J. Catala, A. (2000). The effect of lindane on the lipid peroxidation of microsomes and mitochondria isolated from liver and heart of Columba livia. Pestic Biochem Physiol 68: 119-126.
			Habran et al. 2013	Abs Found A-D	Habran, SP, P. P. Debier, C. Das, K. (2013). Changes in trace elements during lactation in a marine top predator, the grey seal. Aquat Toxicol 126: 455-466.
			Haegele 1974	Abs Found A-D	Haegele, MAH, R. H. (1974). Eggshell thinning and residues in mallards one year after DDE exposure. Arch Environ Contam Toxicol 2: 356-363.
			Haegele and R. K. Hudson 1974	Abs Found A-D	Haegele, MAT, R. K. Hudson, R. H. (1974). Effects of dietary mercury and lead on eggshell thickness in mallards. Bull Environ Contam Toxicol 11: 5-11.
			Hakk and J. J. Birnbaum 2009	Abs Found A-D	Hakk, HD, J. J. Birnbaum, L. S. (2009). The effect of dose on 2,3,7,8-TCDD tissue distribution, metabolism and elimination in CYP1A2 (-/-) knockout and C57BL/6N parental strains of mice. Toxicol Appl Pharmacol 241: 119-126.
			Halldin et al. 2005	Abs Found A-D	Halldin, KB, A. Brandt, I. Brunstrom, B. (2005). Developmental toxicity in Japanese quail exposed to hydroxylated metabolites of PCBs in ovo. 16: 11-17.
			Halldorsson et al. 2007	Abs Found A-D	Halldorsson, Th, Meltzer, HM, Thorsdottir, I, et al. (2007). Is high consumption of fatty fish during pregnancy a risk factor for fetal growth retardation? A study of 44,824 Danish pregnant women. American journal of epidemiology 166: 687-696.
			Hallett et al. 1978	Abs Found A-D	Hallett, DJK, K. S. Stoltz, D. R. Chu, I. Villeneuve, D. C. Trivett, G. (1978). Photomirex: synthesis and assessment of acute toxicity, tissue distribution, and mutagenicity. J Agric Food Chem 26: 388-391.
			Halouzka 1991	Abs Found A-D	Halouzka, RJ, V. (1991). MORPHOLOGICAL EXPRESSION OF IMMUNOSUPPRESSION IN POULTRY. Acta Veterinaria Brno 60: 271-&.
			Halouzka and V. Minksova 1994	Abs Found A-D	Halouzka, RJ, V. Minksova, E. (1994). EFFECTS OF POLYCHLORINATED-BIPHENYLS ON HUMORAL IMMUNITY AND BLOOD-SERUM VITAMIN-A AND VITAMIN-E CONCENTRATION OF CHICKS. Acta Veterinaria Brno 63: 141-144.
			Hamm et al. 1998	Abs Found A-D	Hamm, JTR, D. G. Richardson, V. M. Diliberto, J. J. Birnbaum, L. S. (1998). Methoxyresondin: An inappropriate substrate for CYP1A2 in the mouse. Biochem Pharmacol 56: 1657-1660.
			Han 2013	Abs Found A-D	Han, XP, P. S. (2013). Applying the maximum cumulative ratio methodology to biomonitoring data on dioxin-like compounds in the general public and two occupationally exposed populations. J Expo Sci Environ Epidemiol 23: 343-349.
			Hano et al. 2007	Abs Found A-D	Hano, TO, Y. Kim, S. G. Satone, H. Oba, Y. um Kitano, T. Inoue, S. Shimasaki, Y. Honjo, T. (2007). Tributyltin causes abnormal development in embryos of medaka, Oryzias latipes. Chemosphere 69: 927-933.
			Hansen and A. P. Nisbet 2003	Abs Found A-D	Hansen, LGD, A. P. Nisbet, I. C. T. (2003). PCB congener comparisons reveal exposure histories for residents of Anniston, Alabama, USA. Fresen Environ Bull 12: 181-190.
			Hansen et al. 2010	Abs Found A-D	Hansen, SN, E. Odland, J. Wilsgaard, T. om Veyhe, A. S. Sandanger, T. M. (2010). Levels of organochlorines and lipids across pregnancy, delivery and postpartum periods in women from Northern Norway. J Environ Monit 12: 2128-2137.
			Hardell 2001	Abs Found A-D	Hardell, LD, A. C. (2001). Breast-feeding duration and the risk of malignant diseases in childhood in Sweden. Eur J Clin Nutr 55: 179-185.
			Hardell et al. 2007	Abs Found A-D	Hardell, LC, M. Ohlson, C. G. Westberg, H. Eriksson, M. Mild, K. H. (2007). Use of cellular and cordless telephones and risk of testicular cancer. Int J Androl 30: 115-122.
			Hardell et al. 2008	Abs Found A-D	Hardell, LC, M. Soderqvist, F. Hardell, K. Bjornfoth, H. Van Bavel, B. Lindstrom, G. (2008). Increased concentrations of certain persistent organic pollutants in subjects with self-reported electromagnetic hypersensitivity - A pilot study. Electromagn Biol Med 27: 197-203.
			Haseltine et al. 1974	Abs Found A-D	Haseltine, SU, K. Peterle, T. Lustick, S. (1974). DDE, PTH and eggshell thinning in mallard, pheasant and ring dove. Bull Environ Contam Toxicol 11: 139-145.
			Hashiguchi and A. Study Grp 2005	Abs Found A-D	Hashiguchi, IA, A. Study Grp, Yusho. (2005). Oral mucosa and dental findings in Yusho. J Dermatol Sci 10.1016/j.descs.2005.03.010S65-S72.
			Haug and C. Bechert 2009	Abs Found A-D	Haug, LST, C. Bechert, G. (2009). Time Trends and the Influence of Age and Gender on Serum Concentrations of Perfluorinated Compounds in Archived Human Samples. Environ Sci Technol 43: 2131-2136.
			He and Qiuling Sun 2011	Abs Found A-D	He, SW, Qiuling Sun, Mengdie. (2011). Effects of Aroclor 1254 on reproductive organ weight, sperm quality and testicular mitochondria oxidative stress of Boleophthalmus pectinirostris. Acta Oceanologica Sinica 30: 65-71.
			Helgason et al. 2013	Abs Found A-D	Helgason, LBW, H. Fuglei, E. va Ahlstrom, O. Muir, D. Jorgensen, E. H. (2013). Seasonal emaciation causes tissue redistribution and an increased potential for toxicity of lipophilic pollutants in farmed arctic fox (Vulpes lagopus). Environ Toxicol Chem 32: 1784-1792.
			Henley et al. 2012	Abs Found A-D	Henley, PH, J. Moretti, M. E. Jahedmotlagh, Z. Schoeman, K. Koren, G. Bend, J. R. (2012). Relationships between exposure to polyhalogenated aromatic hydrocarbons and organochlorine pesticides and the risk for developing type 2 diabetes: a systematic review and a meta-analysis of exposures to 2,3,7,8-tetrachlorodibenzo-p-dioxin (TCDD). Toxicol Environ Chem 94: 814-845.
			Henshel et al. 1996	Abs Found A-D	Henshel, DSM, J. W. Best, D. Cheng, K. M. Elliott, J. E. Rosenstein, D. Sikarskie, J. (1996). AMERICAN SOCIETY FOR TESTING AND MATERIALS SPECIAL TECHNICAL PUBLICATION Evaluating gross brain asymmetry: A potential biomarker for 2,3,7,8-tetrachlorodibenzo-p-dioxin-related neurotoxicity Trans.). In (ed.).
			Henshel et al. 2006	Abs Found A-D	Henshel, DSS, D. W. Simon, T. P. Tosick, M. J. (2006). Age structure and growth of Semotilus atromaculatus(Mitchill) in PCB-contaminated streams. J Fish Biol 68: 44-62.
			Heppe et al. 2011	Abs Found A-D	Heppe, DHMS, E. A. P. Timmermans, S. Den Breeijen, H. Tiemeier, H. Hofman, A. Jaddoe, V. W. V. (2011). Maternal fish consumption, fetal growth and the risks of neonatal complications: the Generation R Study. Br J Nutr 105: 938-949.
			Herlin et al. 2010	Abs Found A-D	Herlin, MK, F. Stern, N. Sand, S. Larsson, S. Viluksela, M. Tuomisto, J. T. Tuomisto, J. Tuukkanen, J. Jamsa, T. Lind, P. M. Hakansson, H. (2010). Quantitative characterization of changes in bone geometry, mineral density and biomechanical properties in two rat strains with different Ah-receptor structures after long-term exposure to 2,3,7,8-tetrachlorodibenzo-p-dioxin. Toxicology 273: 1-11.
			Hernandez 2009	Abs Found A-D	Hernandez, MM, A. (2009). Poison-related mortality effects in the endangered Egyptian vulture (Neophron percnopterus) population in Spain. European Journal of Wildlife Research 55: 415-423.
			Hernandez-Rodriguez et al. 2007	Abs Found A-D	Hernandez-Rodriguez, GZ, M. Luzardo, O. P. Monterde, J. G. Blanco, A. Boada, L. D. (2007). Multigenerational study of the hepatic effects exerted by the consumption of nonylphenol-and 4-octylphenol-contaminated drinking water in Sprague-Dawley rats. Environ Toxicol Pharmacol 23: 73-81.
			Herrero et al. 1999	Abs Found A-D	Herrero, CO, D. Sala, M. Otero, R. Santiago-Silva, M. Lecha, M. To-Figueras, J. Deulofeu, R. Mascaro, J. M. Grimalt, J. Sunyer, J. (1999). Urinary porphyrin excretion in a human population highly exposed to hexachlorobenzene. Arch Dermatol 135: 400-404.
			Hertz-Pieciotto et al. 2003	Abs Found A-D	Hertz-Pieciotto, IT, T. Kocan, A. Charles, M. J. Ciznar, P. Langer, P. Sovcikova, E. James, R. (2003). PCBs and early childhood development in Slovakia: Study design and background. Fresen Environ Bull 12: 208-214.
			Heudorf 2003	Abs Found A-D	Heudorf, UA, J. (2003). Current PCB exposure in children and youths in Germany. Monatsschrift Kinderheilkunde 151: 293-300.
			Hildebrandt and E. Mikkelsen 2001	Abs Found A-D	Hildebrandt, NBH, E. Mikkelsen, A. L. (2001). Pain experience during transvaginal aspiration of immature oocytes. Acta Obstet Gynecol Scand 80: 1043-1045.
			Hillemeier et al. 2009	Abs Found A-D	Hillemeier, MMF, G. Morgan, P. L. Martin, M. A. Maczuga, S. A. (2009). Disparities in the prevalence of cognitive delay: how early do they appear? Paediatr Perinat Epidemiol 23: 186-198.
			Hitomi et al. 1993	Abs Found A-D	Hitomi, YW, M. Oda, H. Yoshida, A. (1993). LIVER-SPECIFIC INDUCTION OF NADPH-GENERATING ENZYMES BY POLYCHLORINATED-BIPHENYLS IN RATS. Biosci Biotechnol Biochem 57: 1134-1136.
			Hoeger et al. 2004	Abs Found A-D	Hoeger, BvdH, M. R. Hitzfeld, B. C. Dietrich, D. R. (2004). Effects of treated sewage effluent on immune function in rainbow trout (Oncorhynchus mykiss). Aquat Toxicol 70: 345-355.
			Hoffman et al. 2010	Abs Found A-D	Hoffman, AEZ, T. Yi, C. Stevens, R. G. Ba, Y. ue Zhang, Y. Leaderer, D. Holford, T. Hansen, J. Zhu, Y. (2010). The Core Circadian Gene Cryptochrome 2 Influences Breast Cancer Risk, Possibly by Mediating Hormone Signaling. Cancer Prev Res (Phila Pa) 3: 539-548.
			Holm et al. 1993	Abs Found A-D	Holm, GN, L. Andersson, T. Thuren, A. (1993). EFFECTS OF EXPOSURE TO FOOD CONTAMINATED WITH PBDE, PCN OR PCB ON REPRODUCTION, LIVER MORPHOLOGY AND CYTOCHROME-P450 ACTIVITY IN THE 3-SPINED STICKLEBACK, GASTEROSTEUS-ACULEATUS. Aquat Toxicol 27: 33-50.
			Hombach-Klonisch et al. 2013	Abs Found A-D	Hombach-Klonisch, S, Danescu, A, Begum, F, et al. (2013). Peri-conceptional changes in maternal exposure to sewage sludge chemicals disturbs fetal thyroid gland development in sheep. Mol Cell Endocrinol 367: 98-108.
			Hongell 1996	Abs Found A-D	Hongell, K. (1996). Chromosome survey of seals in the Baltic Sea in 1988-1992. Arch Environ Contam Toxicol 31: 399-403.
			Hooper et al. 1999	Abs Found A-D	Hooper, KC, T. Kazbekova, G. Hayward, D. Tulenova, A. Petreas, M. X. Wade, T. J. Benedict, K. Cheng, Y. Y. Grassman, J. (1999). Analysis of breast milk to assess exposure to chlorinated contaminants in Kazakhstan: Sources of 2,3,7,8-tetrachlorodibenzo-p-dioxin (TCDD) exposures in an agricultural region of southern Kazakhstan. Environ Health Perspect 107: 447-457.
			Horio et al. 1991	Abs Found A-D	Horio, FT, N. Makino, S. Hayashi, Y. Yoshida, A. (1991). ASCORBIC-ACID DEFICIENCY ELEVATES SERUM LEVEL OF LDL-CHOLESTEROL IN A RAT MUTANT UNABLE TO SYNTHESIZE ASCORBIC-ACID. J Nutr Sci Vitaminol 37: 63-71.
			Horio et al. 1995	Abs Found A-D	Horio, FN, Y. Hattori, S. Yoshida, A. (1995). A LOW-PROTEIN DIET INCREASES 4-NITROPHENOL-UDPGLUCURONOSYLTRANSFERASE BUT DECREASES CHLORAMPHENICOL-UDPGLUCURONOSYLTRANSFERASE ACTIVITY AND MESSENGER-RNA LEVEL IN LIVERS OF RATS TREATED WITH POLYCHLORINATED-BIPHENYLS. Biosci Biotechnol Biochem 59: 1237-1241.
			Hornshaw et al. 1986	Abs Found A-D	Hornshaw, TCS, J. Ringer, R. K. Aulerich, R. J. (1986). LC50 test results in polychlorinated biphenyl-fed mink: Age, season, and diet comparisons. Arch Environ Contam Toxicol 15: 717-723.
			Hou and C. G. Long 2013	Abs Found A-D	Hou, JJ, C. G. Long, Z. C. (2013). Nitrite level of pickled vegetables in Northeast China. Food Control 29: 7-10.
			Hou et al. 2013	Abs Found A-D	Hou, LA, G. Baccarelli, A. A. Savage, S. Hoppin, J. A. Sandler, D. P. Barker, J. Zhu, Z. Z. Hoxha, M. Dioni, L. Zhang, X. Koutros, S. Freeman, L. E. B. Alavanja, M. C. (2013). Lifetime pesticide use and telomere shortening among male pesticide applicators in the agricultural health study. Environ Health Perspect 121: 919-924.
			Huang 1992	Abs Found A-D	Huang, CJF, M. L. (1992). PROTEIN INSUFFICIENCY AGGRAVATES THE ENHANCED LIPID-PEROXIDATION AND REDUCED ACTIVITIES OF ANTIOXIDATIVE ENZYMES IN RATS FED DIETS HIGH IN POLYUNSATURATED FAT. J Nutr 122: 1182-1189.
			Huang 1993	Abs Found A-D	Huang, CJF, M. L. (1993). DEGREE OF PROTEIN-DEFICIENCY AFFECTS THE EXTENT OF THE DEPRESSION OF THE ANTIOXIDATIVE ENZYME-ACTIVITIES AND THE ENHANCEMENT OF TISSUE LIPID-PEROXIDATION IN RATS. J Nutr 123: 803-810.
			Huang 2000	Abs Found A-D	Huang, YWK, W. H. (2000). Oral bioavailability and toxicokinetics of 3,3 ',4,4 ',5-pentachlorobiphenyl in northern leopard frogs, Rana pipiens. Environ Toxicol Chem 19: 1788-1794.
			Huang 2010	Abs Found A-D	Huang, TL. (2010). Omega-3 Fatty Acids, Cognitive Decline, and Alzheimer's Disease: A Critical Review and Evaluation of the Literature. J Alzheimers Dis 21: 673-690.
			Huang et al. 1998	Abs Found A-D	Huang, YWM, M. J. Jung, R. E. Karasov, W. H. (1998). Induction of cytochrome P450-associated monooxygenases in northern leopard frogs, Rana pipiens, by 3,3 ',4,4 ',5-pentachlorobiphenyl. Environ Toxicol Chem 17: 1564-1569.
			Hughes et al. 2001	Abs Found A-D	Hughes, CF, W. Chan, S. Platt, L. Thompson, S. Hubbard, S. Dubose, A. Tyrey, L. (2001). Extrapolation of rodent studies on amniotic fluid contaminants to human populations. Hum Ecol Risk Assess 7: 979-1002.
			Hui et al. 1999	Abs Found A-D	Hui, TTG, D. I. Margulies, D. R. Takagi, S. Iida, A. Phillips, E. H. (1999). Iatrogenic gallbladder perforation during laparoscopic cholecystectomy: Etiology and sequelae. Am Surg 65: 944-948.
			Huppertz and T. J. Schulze-Bonhage 2001	Abs Found A-D	Huppertz, HJF, T. J. Schulze-Bonhage, A. (2001). Myoclonus in epilepsy patients with anticonvulsive add-on therapy with pregabalin. Epilepsia 42: 790-792.
			Hussain et al. 2002	Abs Found A-D	Hussain, N, Chaghtai, A, Herndon, CDA, et al. (2002). Hypospadias and early gestation growth restriction in infants. Pediatrics 109: 473-478.
			Huyghebaert et al. 2002	Abs Found A-D	Huyghebaert, GD, E. Grijspeerdt, K. Van Renterghem, R. (2002). The deposition profile of oxy-carotenoids, fat and PCBs in egg yolks. Archiv fuer Geflugelkunde / European Poultry Science 66: 216-223.
			Ibarluzea et al. 2004	Abs Found A-D	Ibarluzea, JMF, M. F. Santa-Marina, L. Olea-Serrano, M. F. Rivas, A. M. Aurrekoetxea, J. J. Exposito, J. Lorenzo, M. Torne, P. Villalobos, M. Pedraza, V. Sasco, A. J. Olea, N. (2004). Breast cancer risk and the combined effect of environmental estrogens. Cancer Causes Control 15: 591-600.
			Ibrahim et al. 2012	Abs Found A-D	Ibrahim, MMF, E. Lock, E. Froyland, L. Jessen, N. Lund, S. Vidalf, H. Ruzzin, J. (2012). Metabolic impacts of high dietary exposure to persistent organic pollutants in mice. Toxicol Lett 215: 8-15.
			Ikeda et al. 1996	Abs Found A-D	Ikeda, SH, F. Yoshida, A. Kakinuma, A. (1996). Ascorbic acid deficiency reduces hepatic apolipoprotein A-I mRNA in scurvy-prone ODS rats. J Nutr 126: 2505-2511.
			Inoue et al. 2004	Abs Found A-D	Inoue, SO, Y. Nagai, K. Yamamoto, T. Go, J. Kai, N. Honjo, T. (2004). Effect of maternal exposure to tributyltin on reproduction of the pearl oyster (Pinctada fucata martensii). Environ Toxicol Chem 23: 1276-1281.
			Ishido et al. 2002	Abs Found A-D	Ishido, MM, Y. Oka, S. Kunimoto, M. Morita, M. (2002). Application of Supermex system to screen behavioral traits produced by tributyltin in the rat. J Health Sci 48: 451-454.
			Ishido et al. 2004	Abs Found A-D	Ishido, MM, Y. Oka, S. Niki, E. Morita, M. (2004). Intracisternal administration of p-n-octylphenol into neonatal rats causes hyperactivity concomitantly with the terminal deoxynucleotidyl transferase-mediated dUTP nick end-labelling (TUNEL)-positive cells in the mesencephalon where immunoreactivity for tyrosine hydroxylase is reduced by the chemical. J Health Sci 50: 407-412.
			Ishii et al. 2001	Abs Found A-D	Ishii, YK, H. Hatsumura, M. Ishida, T. Ariyoshi, N. Yamada, H. Oguri, K. (2001). Role of the dioxin-like toxic compound coplanar polychlorinated biphenyl, 3,3 ',4,4 ',5-pentachlorobiphenyl in reducing hepatic alcohol dehydrogenase levels in rats in vivo. J Health Sci 47: 575-578.
			Iwakuma et al. 1997	Abs Found A-D	Iwakuma, TS, K. Nakatsuru, Y. Kawate, H. Igarashi, H. Shiraishi, A. Tsuzuki, T. Ishikawa, T. Sekiguchi, M. (1997). High incidence of nitrosamine-induced tumorigenesis in mice lacking DNA repair methyltransferase. Carcinogenesis 18: 1631-1635.
			Iwasaki et al. 2008	Abs Found A-D	Iwasaki, MI, M. Sasazuki, S. Kurahashi, N. Itoh, H. Usuda, M. Tsugane, S. Japan Publ Hlth Ctr Based, Pros. (2008). Plasma organochlorine levels and subsequent risk of breast cancer among Japanese women: A nested case-control study. Sci Total Environ 402: 176-183.
			Jacobson 1999	Abs Found A-D	Jacobson, SW. (1999). Assessment of long-chain polyunsaturated fatty acid nutritional supplementation on infant neurobehavioral development and visual acuity. Lipids 34: 151-160.
			Jacobson et al. 1996	Abs Found A-D	Jacobson, SWJ, J. L. Sokol, R. J. Martier, S. S. Chiodo, L. M. (1996). New evidence for neurobehavioral effects of in utero cocaine exposure. J Pediatr 129: 581-590.
			Jacques et al. 2011	Abs Found A-D	Jacques, CL, E. Muckle, G. Jacobson, S. W. Bastien, C. Dewailly, E. Ayotte, P. Jacobson, J. L. Saint-Amour, D. (2011). Long-Term Effects of Prenatal Omega-3 Fatty Acid Intake on Visual Function in School-Age Children. J Pediatr 158: 73-+.
			Jain 2013	Abs Found A-D	Jain, R. (2013). Association between thyroid profile and perfluoroalkyl acids: Data from NHNAES 2007-2008. Environ Res 126: 51-59.
			Jain 2014	Abs Found A-D	Jain, R. (2014). Association between thyroid function and selected organochlorine pesticides: Data from NHANES 2001-2002. Sci Total Environ 466: 706-715.
			Jandacek et al. 2005	Abs Found A-D	Jandacek, RJA, N. Liu, M. Zheng, S. Q. Yang, Q. Tso, P. (2005). Effects of yo-yo diet, caloric restriction, and olestra on tissue distribution of hexachlorobenzene. Am J Physiol Gastrointest Liver Physiol 288: G292-G299.
			Janle et al. 2007	Abs Found A-D	Janle, ES, J. Jackson, G. S. Lachcik, P. Einstien, J. A. Santerre, C. R. (2007). Measuring transfer of C-14-PCB from maternal diet to milk in a goat model using an accelerator mass spectrometer (AMS). Nucl Instrum Methods Phys Res B 259: 758-762.
			Janssens et al. 2001	Abs Found A-D	Janssens, JPVH, E. Geys, H. Bruckers, L. Renard, D. Molenberghs, G. (2001). Pesticides and mortality from hormone-dependent cancers. Eur J Cancer Prev 10: 459-467.
			Janz 1997	Abs Found A-D	Janz, DMB, G. D. (1997). Effects of acute 2,3,7,8-tetrachlorodibenzo-p-dioxin exposure on plasma thyroid and sex steroid hormone concentrations and estrogen receptor levels in adult great blue herons. Environ Toxicol Chem 16: 985-989.
			Johnson 2007	Abs Found A-D	Johnson, W. (2007). Final report on the safety assessment of capsicum annuum extract, capsicum annuum fruit extract, capsicum annuum resin, capsicum annuum fruit powder, capsicum frutescens fruit, capsicum frutescens fruit extract, capsicum frutescens resin, and capsaicin [Review]. Int J Toxicol 26 Suppl 1: 3-106.
			Johnson et al. 2012	Abs Found A-D	Johnson, NAH, A. Cline, J. M. Hughes, C. L. Foster, W. G. Davis, V. L. (2012). Accelerated Mammary Tumor Onset in a HER2/Neu Mouse Model Exposed to DDT Metabolites Locally Delivered to the Mammary Gland. Environ Health Perspect 120: 1170-1176.
			Johnson-Thompson and Guthrie 2000	Abs Found A-D	Johnson-Thompson, MC, Guthrie, J. (2000). Ongoing research to identify environmental risk factors in breast carcinoma. Cancer 88: 1224-1229.
			Joly-Turquin et al. 2009	Abs Found A-D	Joly-Turquin, GD, P. Coteur, G. Danis, B. Leyzour, S. Le Menach, K. Budzinski, H. Guillou, M. (2009). Effects of the Erika Oil Spill on the Common Starfish Asterias rubens, Evaluated by Field and Laboratory Studies. Arch Environ Contam Toxicol 56: 209-220.
			Jorgensen et al. 2001	Abs Found A-D	Jorgensen, EHB, P. H. M. Christiansen, J. S. Plotitsyna, N. Ingebrigtsen, K. (2001). Influence of o ' p-DDD on the physiological response to stress in Arctic charr (Salvelinus alpinus). Aquat Toxicol 54: 179-193.
			Joseph et al. 2009	Abs Found A-D	Joseph, ADT, M. L. Small, C. M. Cameron, L. L. Marcus, M. (2009). Assessing inter-generational transfer of a brominated flame retardant. J Environ Monit 11: 802-807.
			Jung 1997	Abs Found A-D	Jung, REW, M. K. (1997). Effects of 2,3,7,8-tetrachlorodibenzo-p-dioxin (TCDD) on development of anuran amphibians. Environ Toxicol Chem 16: 230-240.
			Kacew 1993	Abs Found A-D	Kacew, S. (1993). ADVERSE-EFFECTS OF DRUGS AND CHEMICALS IN BREAST-MILK ON THE NURSING INFANT. J Clin Pharmacol 33: 213-221.
			Kadhel et al. 2012	Abs Found A-D	Kadhel, PM, P. Boucoiran, I. Chaillet, N. Fraser, W. D. (2012). Organochlorine Pollutants and Female Fertility: A Systematic Review Focusing on In Vitro Fertilization Studies. Reproductive Sciences 19: 1246-1259.
			Kakeyama et al. 2014	Abs Found A-D	Kakeyama, ME, T. Zhang, Y. an Miyazaki, W. Tohyama, C. (2014). Disruption of paired-associate learning in rat offspring perinatally exposed to dioxins. Arch Toxicol 88: 789-798.
			Kakuschke et al. 2010	Abs Found A-D	Kakuschke, AE, H. B. Griesel, S. Prange, A. (2010). Acute phase protein haptoglobin in blood plasma samples of harbour seals (Phoca vitulina) of the Wadden Sea and of the isle Helgoland. Comp Biochem Physiol B Biochem Mol Biol 155: 67-71.
			Kanagawa and T. Study Grp 2005	Abs Found A-D	Kanagawa, YI, T. Study Grp, Yusho. (2005). Relationship of clinical symptoms and laboratory findings with blood levels of PCDFs in patients with Yusho. J Dermatol Sci 10.1016/j.descs.2005.03.013S85-S93.
			Kanazawa et al. 2012	Abs Found A-D	Kanazawa, A, Miyasita, C, Okada, E, et al. (2012). Blood persistent organochlorine pesticides in pregnant women in relation to physical and environmental variables in The Hokkaido Study on Environment and Children's Health. The Science of the total environment 426: 73-82.
			Karagas et al. 2012	Abs Found A-D	Karagas, MRC, A. L. Oken, E. Horvat, M. Schoeny, R. Kamai, E. Cowell, W. Grandjean, P. Korrick, S. (2012). Evidence on the Human Health Effects of Low-Level Methylmercury Exposure. Environ Health Perspect 120: 799-806.
			Kasaoka et al. 2002	Abs Found A-D	Kasaoka, SH, K. Morita, T. Kiriyama, S. (2002). Green tea flavonoids inhibit the LDL oxidation in osteogenic disordered rats fed a marginal ascorbic acid in diet. J Nutr Biochem 13: 96-102.
			Katayama et al. 1990	Abs Found A-D	Katayama, TH, J. Kishida, M. Kato, N. (1990). EFFECTS OF DIETARY EXCESS AMINO-ACIDS ON THE CONCENTRATIONS OF CHOLESTEROL, ALPHA-TOCOPHEROL, ASCORBIC-ACID, AND COPPER IN SERUM AND TISSUES OF RATS. J Nutr Sci Vitaminol 36: 485-495.
			Kato et al. 1995	Abs Found A-D	Kato, YH, K. Kawashima, M. Yamada, S. Isogai, M. Masuda, Y. Kimura, R. (1995). Characterization of hepatic microsomal cytochrome P-450 from rats treated with methylsulphonyl metabolites of polychlorinated biphenyl congeners. Chem Biol Interact 95: 269-278.
			Kato et al. 1995	Abs Found A-D	Kato, YH, K. Kawashima, M. Yamada, S. Masuda, Y. Kimura, R. (1995). Induction of hepatic microsomal drug-metabolizing enzymes by methylsulphonyl metabolites of polychlorinated biphenyl congeners in rats. Chem Biol Interact 95: 257-268.
			Kennedy 1991	Abs Found A-D	Kennedy, CJW, P. J. (1991). THE EFFECTS OF TEMPERATURE ON BENZO[A]PYRENE METABOLISM AND ADDUCT FORMATION IN THE GULF TOADFISH, OPSANUS-BETA. Fish Physiol Biochem 9: 179-187.
			Khan 1996	Abs Found A-D	Khan, IAT, P. (1996). Disruption of neuroendocrine function in Atlantic croaker exposed to Aroclor 1254. Mar Environ Res 42: 145-149.
			Khan et al. 2005	Abs Found A-D	Khan, MAF, S. E. Swank, A. E. Hester, S. D. Williams, A. Wolf, D. C. (2005). A mixture of ammonium perchlorate and sodium chlorate enhances alterations of the pitutary-thyroid axis caused by the individual chemicals in adult male F344 rats. Toxicol Pathol 33: 776-783.
			Khanjani et al. 2007	Abs Found A-D	Khanjani, NH, J. Forbes, A. B. Sim, M. R. (2007). Systematic review and meta-analysis of cyclodiene insecticides and breast cancer. J Environ Sci Health C Environ Carcinog Ecotoxicol Rev 25: 23-52.
			Kilanowicz et al. 2011	Abs Found A-D	Kilanowicz, AS, K. Skrzypinska-Gawrysiak, M. Sapota, A. (2011). Prenatal developmental toxicity of polychlorinated naphthalenes (PCNs) in the rat. Ecotoxicol Environ Saf 74: 504-512.
			Kilburn 2003	Abs Found A-D	Kilburn, KH. (2003). Effects of chlorine and its cresylate byproducts on brain and lung performance. Arch Environ Health 58: 746-755.
			Kilfoy et al. 2009	Abs Found A-D	Kilfoy, BAZ, T. Holford, T. R. Han, X. Ward, M. H. Sjodin, A. Zhang, Y. Bai, Y. Zhu, C. Guo, G. L. Rothman, N. Zhang, Y. (2009). International patterns and trends in thyroid cancer incidence, 1973-2002. Cancer Causes Control 20: 525-531.
			Kim et al. 2010	Abs Found A-D	Kim, SH, D. H. Lyoo, H. Min, K. J. Kim, K. H. o Renshaw, P. (2010). Exposure to Environmental Toxins in Mothers of Children with Autism Spectrum Disorder. 7: 122-127.
			Kimbrough et al. 1972	Abs Found A-D	Kimbrough, RD, Linder, RE, Gaines, TB. (1972). Morphological changes in livers of rats fed polychlorinated biphenyls: Light microscopy and ultrastructure. Arch Environ Health 25: 354-364.
			Klein et al. 1992	Abs Found A-D	Klein, UD, W. Forschner, E. Johannes, B. (1992). CONCENTRATIONS OF PCB IN HAIR, BLOOD, TISSUE AND EXCRETIONS OF CHRONICALLY CONTAMINATED COWS, HEIFERS AND CALF .1. COURSE AND RELATION OF SOME POLYCHLORINATED-BIPHENYLS IN HAIR, MILK AND TISSUE OF COWS KEPT AS NURSE COWS OR IN A TIE-STALL. Dtsch Tierarztl Wochenschr 99: 242-&.
			Klein et al. 1994	Abs Found A-D	Klein, UN, C. Forschner, E. Johannes, B. Drochner, W. (1994). CONCENTRATIONS OF PCB IN HAIR, BLOOD, TISSUE AND EXCRETIONS OF CHRONICALLY AFFECTED COWS, FATTENING BULLS AND CALF .2. COMMUNICATION - DEVELOPMENT OF THE CONCENTRATIONS OF HIGHLY CHLORINATED BIPHENYLS (PCB) IN HAIR, TISSUES AND EXCRETIONS OF CHRONICALLY AFFECTED FATTENING BULLS AND DRIED OFF COWS KEPT ON PCB-FREE FEEDING. Dtsch Tierarz…
			Koga et al. 1994	Abs Found A-D	Koga, YT, M. Ariyoshi, N. Ishii, Y. Yamada, H. Oguri, K. Funae, Y. Yoshimura, H. (1994). Induction of bilirubin UDP-glucuronyltransferase and CYP4A1 P450 by co-planar PCBs: Different responsiveness of guinea pigs and rats. Chemosphere 28: 639-645.
			Koga et al. 2007	Abs Found A-D	Koga, NM, M. Ohta, C. Haraguchi, K. Matsuoka, M. Kato, Y. Ishii, T. Yano, M. Ohta, H. (2007). Comparative study on nobiletin metabolism with liver microsomes from rats, guinea pigs and hamsters and rat cytochrome P450. Biol Pharm Bull 30: 2317-2323.
			Kohda et al. 2012	Abs Found A-D	Kohda, NI, S. Noda, T. Saito, T. (2012). Effects of a Chitosan Intake on the Fecal Excretion of Dioxins and Fat in Rats. Biosci Biotechnol Biochem 76: 1544-1548.
			Kolaja 1977	Abs Found A-D	Kolaja, GJ. (1977). The effects of DDT, DDE and their sulfonated derivatives on eggshell formation in the mallard duck. Bull Environ Contam Toxicol 17: 697-701.
			Kopf et al. 2010	Abs Found A-D	Kopf, PGS, J. A. Agbor, L. N. Boberg, J. R. Elased, K. M. Huwe, J. K. Walker, M. K. (2010). Cytochrome P4501A1 Is Required for Vascular Dysfunction and Hypertension Induced by 2,3,7,8-Tetrachlorodibenzo-p-Dioxin. Toxicol Sci 117: 537-546.
			Koppe and G. De Boer 2000	Abs Found A-D	Koppe, JGTT, G. De Boer, P. (2000). ENVIRONMENTAL SCIENCE AND TECHNOLOGY LIBRARY Background exposure to dioxins and PCB's in Europe and the resulting health effects Trans.). In (ed.).
			Kosatsky et al. 2001	Abs Found A-D	Kosatsky, TP, R. Weber, J. P. Kearney, J. (2001). Puzzling elevation of blood lead levels among consumers of freshwater sportfish. Arch Environ Health 56: 111-116.
			Kouznetsova et al. 2006	Abs Found A-D	Kouznetsova, MH, X. Ma, J. Lessner, L. Carpenter, D. O. (2006). Increased Rate of Hospitalization for Diabetes and Residential Proximity of Hazardous Waste Sites. Environ Health Perspect 115: 75-79.
			Kral'ova 2015	Abs Found A-D	Kral'ova, KJ, J. (2015). IMPACT OF ENVIRONMENTAL CONTAMINANTS ON BREAST CANCER. 22: 9-44.
			Krause 1994	Abs Found A-D	Krause, PR. (1994). EFFECTS OF AN OIL PRODUCTION EFFLUENT ON GAMETOGENESIS AND GAMETE PERFORMANCE IN THE PURPLE SEA-URCHIN (STRONGLYOCENTROTUS-PURPURATUS STIMPSON). Environ Toxicol Chem 13: 1153-1161.
			Kruuk 1991	Abs Found A-D	Kruuk, HC, J. W. H. (1991). MORTALITY OF OTTERS (LUTRA-LUTRA) IN SHETLAND. J Appl Ecol 28: 83-94.
			Kuper et al. 2001	Abs Found A-D	Kuper, HL, P. Mucci, L. A. Tamimi, R. Benetou, V. Trichopoulos, D. (2001). Risk factors for cholangiocarcinoma in a low risk Caucasian population. Soz Praventivmed 46: 182-185.
			Kuwagata et al. 2009	Abs Found A-D	Kuwagata, MO, T. Shioda, S. Nagata, T. (2009). Observation of fetal brain in a rat valproate-induced autism model: a developmental neurotoxicity study. Int J Dev Neurosci 27: 399-405.
			Lackmann et al. 2001	Abs Found A-D	Lackmann, GMA, J. Salzberger, U. Schaller, K. H. Tollner, U. Lenard, H. G. (2001). Comparative study on the prenatal burden with organochlorine compounds in a rural vs. metropolitan area in Germany. Monatsschrift Kinderheilkunde 149: 283-287.
			Lahvis et al. 1995	Abs Found A-D	Lahvis, GPW, R. S. Kuehl, D. W. Stewart, J. L. Rhinehart, H. L. Via, C. S. (1995). DECREASED LYMPHOCYTE-RESPONSES IN FREE-RANGING BOTTLE-NOSED DOLPHINS (TURSIOPS-TRUNCATUS) ARE ASSOCIATED WITH INCREASED CONCENTRATIONS OF PCBS AND DDT IN PERIPHERAL-BLOOD. Environ Health Perspect 103: 67-72.
			Lair et al. 1997	Abs Found A-D	Lair, SB, P. Deguise, S. Martineau, D. (1997). Adrenal hyperplastic and degenerative changes in beluga whales. J Wildl Dis 33: 430-437.
			Lambert et al. 1990	Abs Found A-D	Lambert, GHS, D. A. Humphrey, H. E. B. Kotake, A. N. Lietz, H. Campbell, M. Kalow, W. Spielberg, S. P. Budd, M. (1990). THE CAFFEINE BREATH TEST AND CAFFEINE URINARY METABOLITE RATIOS IN THE MICHIGAN COHORT EXPOSED TO POLYBROMINATED BIPHENYLS - A PRELIMINARY-STUDY. Environ Health Perspect 89: 175-181.
			Lamberton et al. 1975	Abs Found A-D	Lamberton, JGI, D. Claeys, R. R. Robson, W. A. Arscott, G. H. (1975). The metabolism of p,p'-DDE in laying Japanese quail and their incubated eggs. Bull Environ Contam Toxicol 14: 657-664.
			Landis 2010	Abs Found A-D	Landis, WGB, P. T. (2010). Using Weight of Evidence Characterization and Modeling to Investigate the Cause of the Changes in Pacific Herring (Clupea pallasi) Population Dynamics in Puget Sound and at Cherry Point, Washington. Risk Anal 30: 183-202.
			Lane et al. 2002	Abs Found A-D	Lane, JEL, C. C. Gresen, K. W. Glasgow, W. C. (2002). Suspected chronic organochlorine pesticide poisoning. Arch Environ Health 57: 174-175.
			Laustsen et al. 2011	Abs Found A-D	Laustsen, JMJ, M. S. Thulstrup, A. M. Gabel, P. Toft, G. Bonde, J. P. Olsen, J. Ramlau-Hansen, C. H. (2011). Does breastfeeding influence future sperm quality and reproductive hormones? Int J Androl 34: 165-172.
			Lauwerys et al. 1995	Abs Found A-D	Lauwerys, RRB, A. Roels, H. Buchet, J. P. (1995). HEALTH RISK ASSESSMENT OF LONG-TERM EXPOSURE TO NONGENOTOXIC CHEMICALS - APPLICATION OF BIOLOGICAL INDEXES. Toxicol Lett 77: 39-44.
			Lehmler et al. 2003	Abs Found A-D	Lehmler, HJP, D. J. Garrison, A. W. Birge, W. J. Robertson, L. W. (2003). Distribution of PCB 84 enantiomers in C57BL/6 mice. Fresen Environ Bull 12: 254-260.
			Li 1998	Abs Found A-D	Li, JJL, S. A. (1998). Breast cancer: evidence for xeno-oestrogen involvement in altering its incidence and risk. Pure Appl Chem 70: 1713-1723.
			Li and M. P. Dunson 2013	Abs Found A-D	Li, DL, M. P. Dunson, D. B. (2013). Lipid Adjustment for Chemical Exposures Accounting for Concomitant Variables. Epidemiology 24: 921-928.
			Li et al. 2009	Abs Found A-D	Li, YL, H. ui Ma, M. Li, L. Cai, M. in Zhou, N. Han, X. ue Bao, H. Huang, L. Zhu, C. Li, C. Yang, H. ao Rao, Z. Xiang, Y. Cui, Z. Ao, L. in Zhou, Z. Xiong, H. Cao, J. ia. (2009). Semen quality of 1346 healthy men, results from the Chongqing area of southwest China. Hum Reprod 24: 459-469.
			Li et al. 2011	Abs Found A-D	Li, JuH, C. Tharappel, J. Spear, B. T. Glauert, H. P. (2011). Effect of vitamin E on hepatic cell proliferation and apoptosis in mice deficient in the p50 subunit of NF-kappa B after treatment with phenobarbital. Food Chem Toxicol 49: 2706-2709.
			Liederman and K. A. Curley 1997	Abs Found A-D	Liederman, JF, K. A. Curley, J. (1997). Cryptorchidism (undescended testes): A common congenital malformation associated with neurobehavioral abnormalities. Child Neuropsychol 3: 134-146.
			Lilienthal et al. 2009	Abs Found A-D	Lilienthal, HvDV, L. eo Hack, A. Roth-Harer, A. Piersma, A. Vos, J. (2009). Neurobehavioral Effects in Relation to Endocrine Alterations Caused by Exposure to Brominated Flame Retardants in Rats-Comparison to Polychlorinated Biphenyls. Hum Ecol Risk Assess 15: 76-86.
			Lind et al. 2006	Abs Found A-D	Lind, PMJ, S. Ronn, M. Melhus, H. (2006). Subclinical hypervitaminosis A in rat: Measurements of bone mineral density (BMD) do not reveal adverse skeletal changes. Chem Biol Interact 159: 73-80.
			Lindbohm and M. Taskinen 2002	Abs Found A-D	Lindbohm, MLS, M. Taskinen, H. (2002). Effects of exposure to environmental tobacco smoke on reproductive health. Scand J Work Environ Health 28: 84-96.
			Liu and H. M. Hong 2003	Abs Found A-D	Liu, BG, H. M. Hong, J. S. (2003). Parkinson's disease and exposure to infectious agents and pesticides and the occurrence of brain injuries: Role of neuroinflammation. Environ Health Perspect 111: 1065-1073.
			Livingstone et al. 1997	Abs Found A-D	Livingstone, DRN, C. Sole, M. Daros, L. Ohara, S. C. M. Peters, L. D. Fossato, V. Wootton, A. N. Goldfarb, P. S. (1997). Apparent induction of a cytochrome P450 with immunochemical similarities to CYP1A in digestive gland of the common mussel (Mytilus galloprovincialis L) with exposure to 2,2',3,4,4',5'-hexachlorobiphenyl and Arochlor 1254. Aquat Toxicol 38: 205-224.
			Lochmiller et al. 1999	Abs Found A-D	Lochmiller, RLM, S. T. McBee, K. Rafferty, D. P. Lish, J. W. Qualls, C. W. (1999). Seasonal hepatic cytochrome P-450 induction in cotton rats (Sigmodon hispidus) inhabiting petrochemical waste sites. Environ Pollut 105: 191-196.
			Lopezaparicio et al. 1991	Abs Found A-D	Lopezaparicio, PR, M. N. Prieto, J. C. Carmena, M. J. Perezalbarsanz, M. A. (1991). EFFECT OF LINDANE UPON THE BETA-ADRENERGIC STIMULATION OF CYCLIC-AMP ACCUMULATION IN RAT RENAL CORTICAL TUBULES CAUSED BY ALTERATIONS IN MEMBRANE FLUIDITY. Life Sci 49: 1141-1154.
			Lopezcarrillo et al. 1996	Abs Found A-D	Lopezcarrillo, LT, L. Torressanchez, L. Espinosatorres, F. Jimenez, C. Cebrian, M. Waliszewski, S. Saldate, O. (1996). Is DDT use a public health problem in Mexico? Environ Health Perspect 104: 584-588.
			Louis et al. 2006	Abs Found A-D	Louis, EDF-L, P. am Parides, M. Andrews, L. Santella, R. M. Wolff, M. S. (2006). Organochlorine pesticide exposure in essential tremor: A case-control study using biological and occupational exposure assessments. Neurotoxicology 27: 579-586.
			Lower 2007	Abs Found A-D	Lower, NM, A. (2007). The impact of a brominated flame retardant on smoltification and olfactory function in Atlantic salmon (Salmo salar L.) smolts. Mar Behav Physiol 40: 267-284.
			Lundstedt-Enkel and D. Darnerud 2010	Abs Found A-D	Lundstedt-Enkel, KK, D. Darnerud, P. (2010). Interaction study with rats given two flame retardants: polybrominated diphenyl ethers (Bromkal 70-5 DE) and chlorinated paraffins (Cereclor 70L). Journal of Chemometrics 24: 710-718.
			Luotamo et al. 1991	Abs Found A-D	Luotamo, ME, E. Raunio, H. Pelkonen, O. Riihimäki, V. Vainio, H. (1991). Distribution and effects on cytochrome P450 system of two hexachlorobiphenyl isomers in the rat. Arch Toxicol 65: 661-665.
			Luque et al. 2013	Abs Found A-D	Luque, PLP, G. J. Learmonth, J. A. Ieno, E. Santos, B. Lopez, A. Reid, R. J. Rogan, E. Boon, J. Lockyer, C. H. (2013). Are mineralization anomalies in common dolphin teeth associated with life-history events and/or the exposure to anthropogenic pollutants? J Zool 291: 194-204.
			Luster et al. 2005	Abs Found A-D	Luster, MIJ, V. J. Yucesoy, B. Simeonova, P. P. (2005). Biomarkers to assess potential developmental immunotoxicity in children. Toxicol Appl Pharmacol 206: 229-236.
			Lutz et al. 2008	Abs Found A-D	Lutz, PW, D. Gralewicz, S. Swiercz, R. (2008). Effects of perinatal MeHg and/or 2, 2 ', 4, 4 ', 5, 5 '-hexachlorobiphenyl (PCB153) exposure on adult vulnerability to amphetamine in rats. Pol J Environ Stud 17: 557-567.
			Macintosh 2000	Abs Found A-D	Macintosh, AB, K. (2000). The effects of a short program of detoxification in disease-free individuals. Alternative Ther Health Med 6: 70-+.
			Madej et al. 1997	Abs Found A-D	Madej, AR, K. Einarsson, S. Forsberg, M. Barcikowski, B. (1997). Effect of glucocorticoid treatment on biochemical and hormonal blood parameters in early pregnant gilts. Acta Vet Scand 38: 263-273.
			Madenjian et al. 1998	Abs Found A-D	Madenjian, CPN, G. E. Haas, R. C. Schrouder, K. S. (1998). Sexual difference in polychlorinated biphenyl accumulation rates of walleye (Stizostedion vitreum). Can J Fish Aquat Sci 55: 1085-1092.
			Madenjian et al. 2009	Abs Found A-D	Madenjian, CPJ, D. J. Rediske, R. R. O'Keefe, J. P. Noguchi, G. E. (2009). Gender difference in walleye PCB concentrations persists following remedial dredging. J Great Lakes Res 35: 347-352.
			Magnusson et al. 2000	Abs Found A-D	Magnusson, KE, R. Ingebrigtsen, K. Granmo, A. Brandt, I. (2000). Tissue disposition of benzo[a]pyrene in blue mussel (Mytilus edulis) and effect of algal concentration on metabolism and depuration. Environ Toxicol Chem 19: 2683-2690.
			Manaca et al. 2013	Abs Found A-D	Manaca, MNG, J. O. Sunyer, J. Guinovart, C. Sacarlal, J. Menendez, C. Alonso, P. L. Dobano, C. (2013). Population characteristics of young African women influencing prenatal exposure to DDT (Manhica, Mozambique). Environ Sci Pollut Res Int 20: 3472-3479.
			Martin et al. 1976	Abs Found A-D	Martin, WLR, R. W. Essig, H. W. Pund, W. A. (1976). DDT analog depletion patterns in steers. J Anim Sci 42: 196-200.
			Martinovic et al. 2003	Abs Found A-D	Martinovic, BL, D. R. S. Bishop, C. A. Birmingham, E. Secord, A. Jock, K. (2003). Health of tree swallow (Tachycineta bicolor) nestlings exposed to chlorinated hydrocarbons in the St. Lawrence River Basin. Part 1. Renal and hepatic vitamin A concentrations. J Toxicol Environ Health A 66: 1053-1072.
			Masuda 2003	Abs Found A-D	Masuda, Y. (2003). Health effect of polychlorinated biphenyls and related compounds. J Health Sci 49: 333-336.
			Masuda 2005	Abs Found A-D	Masuda, YSG, Yusho. (2005). Behavior and toxic effects of PCBs and PCDFs in Yusho patients for 35 years. J Dermatol Sci 10.1016/j.descs.2005.03.003S11-S20.
			Matsumoto et al. 2013	Abs Found A-D	Matsumoto, SA, M. Kanagawa, Y. Kajiwara, J. Todaka, T. Yasukawa, F. Uchi, H. Furue, M. Imamura, T. (2013). Individuals' half-lives for 2,3,4,7,8-penta-chlorodibenzofuran (PeCDF) in blood: Correlation with clinical manifestations and laboratory results in subjects with Yusho. Chemosphere 92: 772-777.
			Matsushita et al. 1993	Abs Found A-D	Matsushita, NK, T. Oda, H. Horio, F. Yoshida, A. (1993). Ascorbic acid deficiency reduces the level of mRNA for cytochrome P-450 on the induction by polychlorinated biphenyls. J Nutr Sci Vitaminol 39: 289-302.
			McNabb 2005	Abs Found A-D	McNabb, FMA. (2005). Biomarkers for the assessment of avian thyroid disruption by chemical contaminants. 16: 3-10.
			McNabb 2007	Abs Found A-D	McNabb, FMA. (2007). The hypothalamic-pituitary-thyroid (HPT) axis in birds and its role in bird development and reproduction. Crit Rev Toxicol 37: 163-193.
			McNabb et al. 2001	Abs Found A-D	McNabb, FMAM, R. J. R. Fowler, L. A. Parsons, C. M. Grasman, K. A. Fox, G. A. (2001). Thyroid function in PCB-Exposed avian embryos and chicks. 275-280.
			McQuaker et al. 1997	Abs Found A-D	McQuaker, IGH, A. P. Anderson, S. Stainer, C. Owen, R. G. Morgan, G. J. Lumley, M. Milligan, D. Fletcher, J. Bessell, E. M. Davis, J. M. Russell, N. H. (1997). Engraftment and molecular monitoring of CD34(+) peripheral-blood stem-cell transplants for follicular lymphoma: A pilot study. J Clin Oncol 15: 2288-2295.
			Meeker and D. B. Hauser 2006	Abs Found A-D	Meeker, JDB, D. B. Hauser, R. (2006). Thyroid hormones in relation to urinary metabolites of non-persistent insecticides in men of reproductive age. Reprod Toxicol 22: 437-442.
			Mehlman 2006	Abs Found A-D	Mehlman, MA. (2006). Causal relationship from exposure to chemicals in oil refining and chemical industries and malignant melanoma. Ann N Y Acad Sci 1076: 822-828.
			Mehouachi et al. 1996	Abs Found A-D	Mehouachi, JT, F. R. Zaragoza, S. Primomillo, E. Talon, M. (1996). Effects of gibberellic acid and paclobutrazol on growth and carbohydrate accumulation in shoots and roots of citrus rootstock seedlings. Journal of Horticultural Science 71: 747-754.
			Mendez et al. 2009	Abs Found A-D	Mendez, MAT, M. Julvez, J. Ribas-Fito, N. Kogevinas, M. Sunyer, J. (2009). Maternal fish and other seafood intakes during pregnancy and child neurodevelopment at age 4 years. Public Health Nutr 12: 1702-1710.
			Mengelkoch and G. J. Regal 2004	Abs Found A-D	Mengelkoch, JMN, G. J. Regal, R. R. (2004). Diet of the nestling Tree Swallow. Condor 106: 423-429.
			Mero 1998	Abs Found A-D	Mero, RNU, P. (1998). Promising tropical grasses and legumes as feed resources in central Tanzania III: Effect of feeding level on digestibility and voluntary intake of four grasses by sheep. Anim Feed Sci Technol 70: 79-95.
			Mes et al. 1992	Abs Found A-D	Mes, JM, L. Turton, D. Lau, P. Y. Ganz, P. R. (1992). THE DETERMINATION OF POLYCHLORINATED BIPHENYL CONGENERS AND OTHER CHLORINATED-HYDROCARBON RESIDUES IN HUMAN BLOOD, SERUM AND PLASMA - A COMPARATIVE-STUDY. Int J Environ Anal Chem 48: 175-186.
			Mezentsev et al. 1997	Abs Found A-D	Mezentsev, ANG, L. F. Grishanova, A. Y. Kovalenko, S. P. Lyakhovich, V. V. (1997). Alternative splicing of cytochrome P4502B2 mRNA in rat liver. Mol Biol 31: 680-683.
			Miettinen et al. 2002	Abs Found A-D	Miettinen, HMA, S. Tuomisto, J. Viluksela, M. (2002). Effect of in utero and lactational 2,3,7,8-Tetrachlorodibenzo-p-dioxin exposure on rat molar development: The role of exposure time. Toxicol Appl Pharmacol 184: 57-66.
			Mitra 2004	Abs Found A-D	Mitra, AKF, F. S. (2004). Breast cancer incidence and exposure to environmental chemicals in 82 counties in Mississippi. South Med J 97: 259-263.
			Mitsui et al. 2015	Abs Found A-D	Mitsui, TA, A. Imai, A. Sato, S. Miyashita, C. Ito, S. Sasaki, S. Kitta, T. Moriya, K. Cho, K. Morioka, K. Kishi, R. Nonomura, K. (2015). Effects of Prenatal Leydig Cell Function on the Ratio of the Second to Fourth Digit Lengths in School-Aged Children. PLoS ONE 10.
			Miyoshi 2003	Abs Found A-D	Miyoshi, YN, S. (2003). Polymorphisms of estrogen synthesizing and metabolizing genes and breast cancer risk in Japanese women. Biomed Pharmacother 57: 471-481.
			Mochizuki and H. Yoshida 1992	Abs Found A-D	Mochizuki, SO, H. Yoshida, A. (1992). SHORT-TERM EFFECTS OF ETHANOL INTOXICATION ON ASCORBIC-ACID AND LIPID-METABOLISM AND ON DRUG-METABOLIZING-ENZYMES IN LIVER OF RATS. Biosci Biotechnol Biochem 56: 576-579.
			Moga 2009	Abs Found A-D	Moga, MB, N. F. (2009). HEALTHY FACTS ABOUT NUTRITION IN PREGNANCY. J Environ Prot Ecol 10: 966-974.
			Mojzis and G. Nistiar 1993	Abs Found A-D	Mojzis, JM, G. Nistiar, F. (1993). THE EFFECT OF DICHLORVOS AND POLYCHLORINATED-BIPHENYLS (DELOR 103) ON THE PROTOZOAN TETRAHYMENA-PYRIFORMIS. Biologia (Bratisl) 48: 349-354.
			Mongae 2015	Abs Found A-D	Mongae, AM, L. (2015). The effect of beta-aminobutyric acid (BABA) on root knot nematode and soft rot pathogen disease complexes in Solanum tuberosum plants. European Journal of Plant Pathology 142: 117-124.
			Monosson 1991	Abs Found A-D	Monosson, ES, J. J. (1991). Cytochrome P450E (P450IA) induction and inhibition in winter flounder by 3,3',4,4'-tetrachlorobiphenyl: Comparison of response in fish from Georges Bank and Narragansett Bay (Rhode Island, USA). Environ Toxicol Chem 10: 765-774.
			Morales et al. 2007	Abs Found A-D	Morales, EvP, M. Vioque, J. Lopez, T. Mendez, M. A. Pumarega, J. Malats, N. Crous-Bou, M. Ngo, J. oy Rifa, J. Carrato, A. Guarner, L. Corominas, J. M. Real, F. X. For The Pankras, I. I. Study Group. (2007). Food and nutrient intakes and K-ras mutations in exocrine pancreatic cancer. J Epidemiol Community Health 61: 641-649.
			Morita and M. Hasegawa 2001	Abs Found A-D	Morita, KO, M. Hasegawa, T. (2001). Chlorophyll derived from Chlorella inhibits dioxin absorption from the gastrointestinal tract and accelerates dioxin excretion in rats. Environ Health Perspect 109: 289-294.
			Morse et al. 1995	Abs Found A-D	Morse, DCVB, P. J. Klasson Wehler, E. Brouwer, A. (1995). beta-Naphthoflavone- and self-induced metabolism of 3,3',4,4'-tetrachlorobiphenyl in hepatic microsomes of the male, pregnant female and foetal rat. Xenobiotica 25: 245-260.
			Morvan-Dubois and J. B. Demeneix 2013	Abs Found A-D	Morvan-Dubois, GF, J. B. Demeneix, B. A. (2013). Is Thyroid Hormone Signaling Relevant for Vertebrate Embryogenesis? Curr Top Dev Biol 103: 365-396.
			Mosconi et al. 2005	Abs Found A-D	Mosconi, GDR, I. Bucci, S. Morosi, L. Franzoni, M. F. Polzonetti-Magni, A. M. Pascolini, R. (2005). Plasma sex steroid and thyroid hormones profile in male water frogs of the Rana esculenta complex from agricultural and pristine areas. Gen Comp Endocrinol 142: 318-324.
			Murnane et al. 1995	Abs Found A-D	Murnane, RDM, G. Rideout, B. A. Anderson, M. P. (1995). Ethylene glycol toxicosis in a captive-bred released California condor (Gymnogyps californianus). J Zoo Wildl Med 26: 306-310.
			Murphy et al. 1998	Abs Found A-D	Murphy, CCB, C. Schendel, D. Decoufle, P. Yeargin-Allsopp, M. (1998). Epidemiology of mental retardation in children. Ment Retard Dev Disabil Res Rev 4: 6-13.
			Myers 2012	Abs Found A-D	Myers, MJA, S. (2012). Temporal variability in organochlorine contamination in blood and blubber of captive Steller sea lions (Eumetopias jubatus). Mar Mamm Sci 28: 105-123.
			Nakamura et al. 2005	Abs Found A-D	Nakamura, TM, W. Ohnishi, Y. Ishibashi, T. Study Grp, Yusho. (2005). Ophthalmic findings in Yusho. J Dermatol Sci 10.1016/j.descs.2005.03.009S57-S63.
			Nakanishi et al. 2005	Abs Found A-D	Nakanishi, YT, S. Takayama, K. Kuwano, K. Study Grp, Yusho. (2005). Cardiac, pulmonary and renal function in Yusho patients. J Dermatol Sci 2178011.
			Nakano and H. Nakano 2007	Abs Found A-D	Nakano, ST, H. Nakano, M. (2007). Chlorella (Chlorella pyrenoidosa) supplementation decreases dioxin and increases immunoglobulin A concentrations in breast milk. J Med Food 10: 134-142.
			Nakasa et al. 1993	Abs Found A-D	Nakasa, HK, M. Ohmori, S. Rikihisa, T. Kitada, M. (1993). RAT-LIVER MICROSOMAL CYTOCHROME-P-450 RESPONSIBLE FOR REDUCTIVE METABOLISM OF ZONISAMIDE. Drug Metab Dispos 21: 777-781.
			Nakashima et al. 1998	Abs Found A-D	Nakashima, YO, S. Umegaki, K. Ikegami, S. (1998). Masking of guar gum-induced acceleration of hexachlorobenzene excretion by its rapid excretion through lactation in adult female rats. J Agric Food Chem 46: 2241-2247.
			Nakayama et al. 2004	Abs Found A-D	Nakayama, KO, Y. Hiramatsu, K. Honjo, T. (2004). Alteration of general behavior of male medaka, Oryzias latipes, exposed to tributyltin and/or polychlorinated biphenyls. Kyushu University Faculty of Agriculture Journal 49: 85-92.
			Nakayama et al. 2007	Abs Found A-D	Nakayama, KeO, Y. Tachibana, T. Furuse, M. Honjo, T. (2007). Alteration of monoamine concentrations in the brain of medaka, Oryzias latipes, exposed to tributyltin. Environ Toxicol 22: 53-57.
			Nathan et al. 2006	Abs Found A-D	Nathan, SSK, K. Sehoon, K. Murugan, K. (2006). The toxicity and behavioural effects of neem limonoids on Cnaphalocrocis medinalis (Guenee), the rice leaffolder. Chemosphere 62: 1381-1387.
			National Cancer Institute 1977	Abs Found A-D	Carcinog Program, NCIBMD. (1977). Bioassay of Aroclor 1254 for possible carcinogenicity (pp. 69p). (PESTAB/79/0687). Carcinog Program NCI Bethesda MD 20014.
			Nayyar and N. H. Hood 2002	Abs Found A-D	Nayyar, TZ, N. H. Hood, D. B. (2002). Transplacental effects of 2,3,7,8-tetrachlorodibenzo-p-dioxin on the temporal modulation of Sp1 DNA binding in the developing cerebral cortex and cerebellum. Exp Toxicol Pathol 53: 461-468.
			Ndayibagira et al. 1995	Abs Found A-D	Ndayibagira, AC, M. J. Anderson, P. D. Spear, P. A. (1995). Effects of 3,3',4,4'-tetrachlorobiphenyl on the dynamics of vitamins A in brook trout (Salvelinus fontinalis) and intestinal retinoid concentrations in lake sturgeon (Acipenser fulvescens). Can J Fish Aquat Sci 52: 512-520.
			Negishi et al. 2005	Abs Found A-D	Negishi, TK, K. Sekiguchi, S. Ishii, Y. Kyuwa, S. Kuroda, Y. Yoshikawa, Y. (2005). Attention-deficit and hyperactive neurobehavioural characteristics induced by perinatal hypothyroidism in rats. Behav Brain Res 159: 323-331.
			Nelson 1990	Abs Found A-D	Nelson, RW. (1990). STATUS OF THE PEREGRINE FALCON, FALCO-PEREGRINUS-PEALEI, ON LANGARA ISLAND, QUEEN-CHARLOTTE-ISLANDS, BRITISH-COLUMBIA, 1968-1989. Canadian Field-Naturalist 104: 193-199.
			Nelson et al. 2006	Abs Found A-D	Nelson, EASH, L. L. Wong, T. W. Hedley, A. J. (2006). Demographic and lifestyle factors associated with dioxin-like activity (CALUX-TEQ) in human breast milk in Hong Kong. Environ Sci Technol 40: 1432-1438.
			Neta et al. 2010	Abs Found A-D	Neta, GG, L. R. Barr, D. Sjodin, A. Apelberg, B. J. Witter, F. R. Halden, R. U. (2010). Distribution and Determinants of Pesticide Mixtures in Cord Serum Using Principal Component Analysis. Environ Sci Technol 44: 5641-5648.
			Neta et al. 2011	Abs Found A-D	Neta, GG, L. R. Barr, D. Apelberg, B. J. Witter, F. R. Halden, R. U. (2011). Fetal Exposure to Chlordane and Permethrin Mixtures in Relation to Inflammatory Cytokines and Birth Outcomes. Environ Sci Technol 45: 1680-1687.
			Nichols et al. 2008	Abs Found A-D	Nichols, HBT-D, A. my Sprague, B. L. Hampton, J. M. Titus-Ernstoff, L. Newcomb, P. A. (2008). Effects of birth order and maternal age on breast cancer risk. Epidemiology 19: 417-423.
			Nicholson and H. E. Balster 1997	Abs Found A-D	Nicholson, KLJ, H. E. Balster, R. L. (1997). Evaluation of the reinforcing and discriminative stimulus effects of the N-methyl-D-aspartate competitive antagonist NPC 17742 in rhesus monkeys. Behav Pharmacol 8: 396-407.
			Nicolopoulou-Stamati 2001	Abs Found A-D	Nicolopoulou-Stamati, PP, M. A. (2001). The impact of endocrine disrupters on the female reproductive system. Hum Reprod Update 7: 323-330.
			Nims et al. 1993	Abs Found A-D	Nims, RWS, J. L. Wink, D. A. Nelson, V. C. Thomas, P. E. Jones, C. R. Diwan, B. A. Keefer, L. K. Rice, J. M. Lubet, R. A. (1993). HEPATIC CYTOCHROME-P450 2B-TYPE INDUCTION BY ETHYL PHENYL-SUBSTITUTED CONGENERS OF PHENOBARBITAL IN THE RAT. Chem Res Toxicol 6: 180-187.
			Nishimura et al. 2009	Abs Found A-D	Nishimura, NN, H. Ito, T. Miyata, C. Izumi, K. Fujimaki, H. Matsumura, F. (2009). Dioxin-induced up-regulation of the active form of vitamin D is the main cause for its inhibitory action on osteoblast activities, leading to developmental bone toxicity. Toxicol Appl Pharmacol 236: 301-309.
			N'Jai et al. 2008	Abs Found A-D	N'Jai, AB, D. R. Dere, E. Burgoon, L. D. Tan, Y. S. Rowlands, J. C. Budinsky, R. A. Stebbins, K. E. Zacharewski, T. R. (2008). Comparative temporal toxicogenomic analysis of TCDD- and TCDF-mediated hepatic effects in immature female C57BL/6 mice. Toxicol Sci 103: 285-297.
			Nosek et al. 1992	Abs Found A-D	Nosek, JAC, S. R. Sullivan, J. R. Hurley, S. S. Peterson, R. E. (1992). TOXICITY AND REPRODUCTIVE EFFECTS OF 2,3,7,8-TETRACHLORODIBENZO-P-DIOXIN IN RING-NECKED PHEASANT HENS. J Toxicol Environ Health 35: 187-198.
			Nosek et al. 1993	Abs Found A-D	Nosek, JAS, J. R. Craven, S. R. Gendronfitzpatrick, A. Peterson, R. E. (1993). EMBRYOTOXICITY OF 2,3,7,8-TETRACHLORODIBENZO-P-DIOXIN IN THE RING-NECKED PHEASANT. Environ Toxicol Chem 12: 1215-1222.
			Novikov and R. R. Timofeev 1995	Abs Found A-D	Novikov, KNA, R. R. Timofeev, K. N. (1995). Induction of the monooxygenase system in rat blood neutrophils by methylcholanthrene and sovol in vivo and its effects on the properties of these cells. Bull Exp Biol Med 120: 1107-1110.
			Noy et al. 2005	Abs Found A-D	Noy, AY, J. Zaretsky, L. Brett, I. Zelenetz, A. D. (2005). Gastric mucosa-associated lymphoid tissue lymphoma detected by clonotypic polymerase chain reaction despite continuous pathologic remission induced by involved-field radiotherapy. J Clin Oncol 23: 3768-3772.
			Noyes et al. 2013	Abs Found A-D	Noyes, PDL, S. C. Macaulay, L. J. Douglas, N. K. Stapleton, H. M. (2013). Low Level Exposure to the Flame Retardant BDE-209 Reduces Thyroid Hormone Levels and Disrupts Thyroid Signaling in Fathead Minnows. Environ Sci Technol 47: 10012-10021.
			Nye and D. D. Miller 2007	Abs Found A-D	Nye, JAD, D. D. Miller, T. J. (2007). The effect of maternal exposure to contaminated sediment on the growth and condition of larval Fundulus heteroclitus. Aquat Toxicol 82: 242-250.
			Oberg et al. 2010	Abs Found A-D	Oberg, MW, E. Fattore, E. Stern, N. Hanberg, A. Haglund, P. Wiberg, K. Bergendorff, A. Hakansson, H. (2010). Toxicity of Bromkal 70-5DE, a technical mixture of polybrominated diphenyl ethers, following 28 d of oral exposure in rats and impact of analysed impurities. Chemosphere 80: 137-143.
			Ogawa et al. 2007	Abs Found A-D	Ogawa, T, Kuwagata, M, Hori, Y, et al. (2007). Valproate-induced developmental neurotoxicity is affected by maternal conditions including shipping stress and environmental change during early pregnancy. Toxicol Lett 174: 18-24.
			Ogawa et al. 2012	Abs Found A-D	Ogawa, T, Kuwagata, M, Muneoka, K, et al. (2012). Abnormal brain function of the rat neonate in a prenatal 5-bromo-2 '-deoxyuridine (BrdU)-induced developmental disorder model. Int J Dev Neurosci 30: 507-515.
			Okazaki 2003	Abs Found A-D	Okazaki, YK, T. (2003). Effects of dietary carbohydrate and myo-inositol on metabolic changes in rats fed 1,1,1-trichloro-2,2-bis (p-chlorophenyl) ethane (DDT). J Nutr Biochem 14: 81-89.
			O'Leary et al. 2004	Abs Found A-D	O'Leary, ES, Vena, JE, Freudenheim, JL, et al. (2004). Pesticide exposure and risk of breast cancer: a nested case-control study of residentially stable women living on Long Island. Environmental research 94: 134-144.
			Olmstead 2003	Abs Found A-D	Olmstead, AWL, G. A. (2003). Insecticidal juvenile hormone analogs stimulate the production of male offspring in the crustacean Daphnia magna. Environ Health Perspect 111: 919-924.
			Olsson et al. 1999	Abs Found A-D	Olsson, PEW, L. Teh, S. J. Billsson, K. Berg, A. H. Tysklind, M. Nilsson, J. Eriksson, L. O. Hinton, D. E. (1999). Effects of maternal exposure to estrogen and PCB on different life stages of zebrafish (Danio rerio). Ambio 28: 100-106.
			Olsson et al. 2004	Abs Found A-D	Olsson, BB, B. P. Gilek, M. Reimer, O. Shepard, J. L. Tedengren, M. (2004). Physiological and proteomic responses in Mytilus edulis exposed to PCBs and PAHs extracted from Baltic Sea sediments. Hydrobiologia 514: 15-27.
			Ortega Jacome et al. 2010	Abs Found A-D	Ortega Jacome, GPK, R. J. Rego Monteiro, G. T. Koifman, S. (2010). Environmental Exposure and Breast Cancer Among Young Women in Rio De Janeiro, Brazil. J Toxicol Environ Health A 73: 858-865.
			Oshima et al. 1994	Abs Found A-D	Oshima, YK, K. Lumbanbatu, J. F. Ooie, K. Kawahara, Y. Imada, N. (1994). EFFECT OF DRUG-METABOLIZING ENZYME-ACTIVITY INDUCED BY PCB ON THE DURATION OF DRUGS IN FISH. Aquaculture 120: 25-31.
			Oshima et al. 1996	Abs Found A-D	Oshima, YF, L. Ishida, N. Imada, N. Kobayashi, K. (1996). Effect of drug-metabolizing enzyme activity induced by PCB on the residence time of oxolinic acid, piromidic acid and nalidixic acid in carp. Fish Sci 62: 302-306.
			Ostrea et al. 2006	Abs Found A-D	Ostrea, EM, Villanueva-Uy, E, Bielawski, DM, et al. (2006). Maternal hair - An appropriate matrix for detecting maternal exposure to pesticides during pregnancy. Environ Res 101: 312-322.
			Ouhoummane and P. Gingras 2004	Abs Found A-D	Ouhoummane, NL, P. Gingras, S. (2004). Thyroid function of newborns and exposure to chlorine dioxide by-products. Arch Environ Health 59: 582-587.
			Ozmen 2012	Abs Found A-D	Ozmen, OM, F. (2012). Apoptosis in adult rabbit testes during subacute endosulfan toxicity. Pestic Biochem Physiol 102: 129-133.
			Palace et al. 1996	Abs Found A-D	Palace, VPK, J. F. Lockhart, W. L. Metner, D. A. Muir, D. C. G. Brown, S. B. (1996). Mixed-function oxidase enzyme activity and oxidative stress in lake trout (Salvelinus namaycush) exposed to 3,3',4,4',5-pentachlorobiphenyl (PCB-126). Environ Toxicol Chem 15: 955-960.
			Palace et al. 1997	Abs Found A-D	Palace, VPK, J. F. Baron, C. L. Brown, S. B. (1997). Metabolism of H-3-retinol by lake trout (Salvelinus namaycush) pre-exposed to 3,3',4,4',5-pentachlorobiphenyl (PCB 126). Aquat Toxicol 39: 321-332.
			Palacio et al. 2001	Abs Found A-D	Palacio, CA, G. Navarrete, M. Ruiz-Marcellan, C. Sanchez, C. Blanco, A. Lopez, A. (2001). Flow cytometry in the bone marrow evaluation of follicular and diffuse large B-cell lymphomas. Haematologica 86: 934-940.
			Palenske and G. C. Dzialowski 2010	Abs Found A-D	Palenske, NMN, G. C. Dzialowski, E. M. (2010). Physiological effects and bioconcentration of triclosan on amphibian larvae. Comp Biochem Physiol C Toxicol Pharmacol 152: 232-240.
			Papadopoulou et al. 2013	Abs Found A-D	Papadopoulou, E, Vafeiadi, M, Agramunt, S, et al. (2013). Maternal diet, prenatal exposure to dioxins and other persistent organic pollutants and anogenital distance in children. The Science of the total environment 461: 222-229.
			Pascual et al. 1996	Abs Found A-D	Pascual, JMC, F. Sanchez, C. Sanchez, B. Gonzalez, C. (1996). Nutritional status in patients with stable and severe chronic obstructive pulmonary disease. Med Clin (Barc) 107: 486-489.
			Pastershank and Y. Metcalfe 1999	Abs Found A-D	Pastershank, GMK, Y. Metcalfe, C. D. (1999). Induction of hepatic ethoxyresorufin-O-deethylase (EROD) in rainbow trout (Oncorhynchus mykiss) exposed to 3,3 ',4,4 '-tetrachlorodiphenyl ether by intraperitoneal injection or gavage intubation. Chemosphere 38: 3051-3060.
			Paz-Y-Mino et al. 2004	Abs Found A-D	Paz-Y-Mino, CA, M. Sanchez, M. E. Leone, P. E. (2004). Chromosome and DNA damage analysis in individuals occupationally exposed to pesticides with relation to genetic polymorphism for CYP 1A1 gene in Ecuador. Mutat Res Genet Toxicol Environ Mutagen 562: 77-89.
			Pedersen et al. 2010	Abs Found A-D	Pedersen, M, Halldorsson, TI, Mathiesen, L, et al. (2010). Dioxin-like exposures and effects on estrogenic and androgenic exposures and micronuclei frequency in mother-newborn pairs. Environ Int 36: 344-351.
			Perera et al. 1998	Abs Found A-D	Perera, FPW, R. M. Jedrychowski, W. Rauh, V. Manchester, D. Santella, R. M. Ottman, R. (1998). Recent developments in molecular epidemiology - Study of the effects of environmental polycyclic aromatic hydrocarbons on birth outcomes in Poland. Am J Epidemiol 147: 309-314.
			Pertek et al. 1992	Abs Found A-D	Pertek, JPJ, E. Coissard, A. Vagner, J. C. Artis, M. Hubert, J. Weber, M. Haberer, J. P. (1992). EFFICACY OF AMIKACIN ANTIBIOTIC-PROPHYLAXIS IN PERCUTANEOUS EXTRACTION OF RENAL STONES. Med Mal Infect 22: 598-602.
			Petrik et al. 2001	Abs Found A-D	Petrik, JD, B. Kocan, A. Chovancova, J. Pavuk, M. (2001). Polychlorinated biphenyls in human milk from Slovak mothers. Fresen Environ Bull 10: 342-348.
			Pham The et al. 2013	Abs Found A-D	Pham The, TN, M. Nguyen Thi Nguyet, Anh Maruzeni, S. Nakagawa, H. Hoang Van, Luong Tran Hai, Anh Honda, R. Kido, T. Nishijo, H. (2013). Dioxin exposure in breast milk and infant neurodevelopment in Vietnam. Occup Environ Med 70: 656-662.
			Pigeon et al. 1999	Abs Found A-D	Pigeon, CT, B. Iancu, T. C. Leroyer, P. Le Lan, J. Deugnier, Y. Brissot, P. Loreal, O. (1999). Carbonyl-iron supplementation induces hepatocyte nuclear changes in BALB/CJ male mice. J Hepatol 30: 926-934.
			Polin et al. 1991	Abs Found A-D	Polin, DB, S. J. Underwood, M. S. Wiggers, P. A. Biondo, N. Su, I. Braselton, W. E. Render, J. A. (1991). ELIMINATION OF PBBS IN RATS - EFFECT OF MINERAL-OIL AND OR FEED RESTRICTION. J Toxicol Environ Health 33: 197-212.
			Poon et al. 1997	Abs Found A-D	Poon, RL, P. Bergman, A. Yagminas, A. Chu, I. Valli, V. E. (1997). Effects of tris(4-chlorophenyl)methanol on the rat following short-term oral exposure. Chemosphere 34: 1-12.
			Porpora et al. 2003	Abs Found A-D	Porpora, MG, Crobu, M, Di Domenico, A, et al. (2003). Endometriosis and persistent organic pollutants: Preliminary data on Italian and Belgian women. 65-68.
			Portier 2000	Abs Found A-D	Portier, C. (2000). Risk ranges for various endpoints following exposure to 2,3,7,8-TCDD. Food Addit Contam 17: 335-346.
			Prentice et al. 1997	Abs Found A-D	Prentice, HGG, E. Powles, R. L. Ljungman, P. Milpied, N. J. Camara, R. Mandelli, F. Kho, P. Kennedy, L. Bell, A. R. (1997). Long-term survival in allogeneic bone marrow transplant recipients following acyclovir prophylaxis for CMV infection. Bone Marrow Transplant 19: 129-133.
			Quabius et al. 2000	Abs Found A-D	Quabius, ESN, D. T. Allin, C. J. Bonga, S. E. W. (2000). Influence of dietary exposure to polychlorinated biphenyl 126 and nutritional state on stress response in tilapia (Oreochromis mossambicus) and rainbow trout (Oncorhynchus mykiss). Environ Toxicol Chem 19: 2892-2899.
			Quabius et al. 2001	Abs Found A-D	Quabius, ESN, D. T. Segner, H. Bonga, S. E. W. (2001). Confinement stress and starvation modulate the induction of EROD activity after dietary exposure to PCB 126 in the Mozambique tilapia (Oreochromis mossambicus). Fish Physiol Biochem 25: 109-119.
			Ramot et al. 2009	Abs Found A-D	Ramot, YN, A. Lieuallen, W. Maly, A. Flake, G. Kissling, G. E. Brix, A. my Malarkey, D. E. Hooth, M. J. (2009). Inflammatory and chloracne-like skin lesions in B6C3F1 mice exposed to 3,3 ',4,4 '-tetrachloroazobenzene for 2 years. Toxicology 265: 1-9.
			Rathore et al. 2002	Abs Found A-D	Rathore, MB, P. Mathur, D. Saxena, G. N. (2002). Burden of organochlorine pesticides in blood and its effect on thyroid hormones in women. Sci Total Environ 295: 207-215.
			Reddy et al. 2001	Abs Found A-D	Reddy, MLR, J. S. Bachand, A. Ridgway, S. H. (2001). Opportunities for using Navy marine mammals to explore associations between organochlorine contaminants and unfavorable effects on reproduction. Sci Total Environ 274: 171-182.
			Rejt et al. 2005	Abs Found A-D	Rejt, LG-S, A. Rutkowski, R. Malewska, A. (2005). Does egg sex ratio in urban kestrels (Falco tinnunculus) differ from parity? Polish Journal of Ecology 53: 545-552.
			Revathi 2010	Abs Found A-D	Revathi, PM, N. (2010). Effect of tributyltin on the early embryonic development in the freshwater prawn Macrobrachium rosenbergii (De Man). Chemosphere 79: 922-927.
			Reynolds et al. 1976	Abs Found A-D	Reynolds, PJL, I. L. Cecil, H. C. Bitman, J. (1976). A comparison of DDT and methoxychlor accumulation and depletion in sheep. Bull Environ Contam Toxicol 16: 240-247.
			Reynolds et al. 2005	Abs Found A-D	Reynolds, P, Hurley, SE, Gunier, RB, et al. (2005). Residential proximity to agricultural pesticide use and incidence of breast cancer in California, 1988-1997. Environ Health Perspect 113: 993-1000.
			Reynolds et al. 2005	Abs Found A-D	Reynolds, PH, S. E. Petreas, M. Goldberg, D. E. Smith, D. Gilliss, D. Mahoney, M. E. Jeffrey, S. S. (2005). Adipose levels of dioxins and risk of breast cancer. Cancer Causes Control 16: 525-535.
			Rhodes and G. R. Vanbeneden 1997	Abs Found A-D	Rhodes, LDG, G. R. Vanbeneden, R. J. (1997). Short-term tissue distribution, depuration and possible gene expression effects of [H-3]TCDD exposure in soft-shell clams (Mya arenaria). Environ Toxicol Chem 16: 1888-1894.
			Rice 2001	Abs Found A-D	Rice, DC. (2001). Relationship between measures of exposure to PCBs/dioxins and behavioral effects in recent developmental studies. Hum Ecol Risk Assess 7: 1059-1077.
			Rice et al. 1995	Abs Found A-D	Rice, CDM, R. E. Jeong, T. C. Karras, J. B. Holsapple, M. P. (1995). THE EFFECTS OF ACUTE EXPOSURE TO 2,3,7,8-TETRACHLORODIBENZO-P-DIOXIN ON GLIOMA-SPECIFIC CYTOTOXIC T-CELL ACTIVITY IN FISCHER-344 RATS. Toxicology 95: 177-185.
			Rice et al. 2009	Abs Found A-D	Rice, DCT, W. D. Reeve, E. A. Onos, K. D. Assadollahzadeh, M. Markowski, V. P. (2009). Behavioral Changes in Aging but Not Young Mice after Neonatal Exposure to the Polybrominated Flame Retardant DecaBDE. Environ Health Perspect 117: 1903-1911.
			Richiardi and A. Akre 2007	Abs Found A-D	Richiardi, LP, A. Akre, O. (2007). Genetic and environmental risk factors for testicular cancer. Int J Androl 30: 230-240.
			Richie 1979	Abs Found A-D	Richie, PJP, T. J. (1979). Effect of DDE on circulating luteinizing hormone levels in ring doves during courtship and nesting. Bull Environ Contam Toxicol 23: 220-226.
			Ripley 2008	Abs Found A-D	Ripley, JLF, C. M. (2008). Interspecific differences of parental polychlorinated biphenyl exposure on nutrient availability, egg production and brooding in two Syngnathus species. J Fish Biol 72: 1369-1385.
			Robinson and M. Palu 1999	Abs Found A-D	Robinson, CFP, M. Palu, S. (1999). Mortality patterns among construction site electrical workers. 723-731.
			Roda et al. 2008	Abs Found A-D	Roda, EC, T. Acerbi, D. Castoldi, A. Bernocchi, G. Manzo, L. (2008). Cerebellum cholinergic muscarinic receptor (subtype-2 and-3) and cytoarchitecture after developmental exposure to methylmercury: An immunohistochemical study in rat. J Chem Neuroanat 35: 285-294.
			Rodriguez-Estival et al. 2013	Abs Found A-D	Rodriguez-Estival, JA-L, P. Rodriguez-Navarro, A. B. Mateo, R. (2013). Chronic effects of lead (Pb) on bone properties in red deer and wild boar: Relationship with vitamins A and D-3. Environ Pollut 174: 142-149.
			Roe et al. 2004	Abs Found A-D	Roe, JHH, W. A. Baionno, J. A. Staub, B. P. Rowe, C. L. Jackson, B. P. (2004). Maternal transfer of selenium in Alligator mississippiensis nesting downstream from a coal-burning power plant. Environ Toxicol Chem 23: 1969-1972.
			Ronnback 1991	Abs Found A-D	Ronnback, C. (1991). EFFECTS OF 3,3',4,4'-TETRACHLOROBIPHENYL (TCB) ON OVARIES OF FETAL MICE. Pharmacol Toxicol 68: 340-345.
			Ronnback 1994	Abs Found A-D	Ronnback, CD, D. G. (1994). EFFECTS OF 3,3',4,4'-TETRACHLOROBIPHENYL ON FETAL GERM-CELLS IN 2 MOUSE STRAINS AFTER REPEATED TREATMENT OF THE DAMS DURING AND AFTER PREGNANCY. Pharmacol Toxicol 74: 287-293.
			Roomi and S. Tsao 1998	Abs Found A-D	Roomi, MWN, S. Tsao, C. (1998). Modulation of drug metabolizing enzymes in guinea pig liver by high intakes of ascorbic acid. Int J Vitam Nutr Res 68: 42-47.
			Rosa et al. 2007	Abs Found A-D	Rosa, COH, T. M. Hoekstra, P. F. Refsal, K. R. Blake, J. E. (2007). Serum thyroid hormone concentrations and thyroid histomorphology as biomarkers in bowhead whales (Balaena mysticetus). Can J Zool 85: 609-618.
			Roth et al. 1994	Abs Found A-D	Roth, WLE, S. Weber, L. W. D. Kerecsen, L. Rozman, K. K. (1994). A PHARMACODYNAMICALLY RESPONSIVE MODEL OF 2,3,7,8-TETRACHLORODIBENZO-P-DIOXIN (TCDD) TRANSFER BETWEEN LIVER AND FAT AT LOW-DOSE AND HIGH-DOSE. Toxicol Appl Pharmacol 127: 151-162.
			Routti et al. 2010	Abs Found A-D	Routti, HJ, B. M. Lydersen, C. Backman, C. Arukwe, A. Nyman, M. Kovacs, K. Gabrielsen, G. W. (2010). Hormone, vitamin and contaminant status during the moulting/fasting period in ringed seals (Pusa [Phoca] hispida) from Svalbard. Comp Biochem Physiol A Mol Integr Physiol 155: 70-76.
			Rozemeijer et al. 1992	Abs Found A-D	Rozemeijer, MJCB, J. P. Duiven, P. Vandermeer, J. Vandesant, J. S. J. Swennen, C. Murk, A. J. Vandenberg, J. H. J. Fellinger, M. Brouwer, A. Koeman, J. H. (1992). THE EFFECT OF 3,3',4,4'-TETRACHLOROBIPHENYL AND CLOPHEN A50 ON THE HEPATIC MONOOXYGENASE SYSTEM OF EIDER DUCKLINGS (SOMATERIA-MOLLISSIMA) WITH INDICATIONS FOR STRUCTURE-RELATED BIOTRANSFORMATION OF CB CONGENERS. Mar Environ Res 34: 207-…
			Rozemeijer et al. 1995	Abs Found A-D	Rozemeijer, MJCB, J. P. Swennen, C. Brouwer, A. Murk, A. J. (1995). DIOXIN TYPE AND MIXED-TYPE INDUCTION OF THE CYTOCHROME-P-450 SYSTEM OF COMMON EIDER DUCKLINGS (SOMATERIA-MOLLISSIMA) BY PCBS - WITH INDICATIONS FOR BIOTRANSFORMATION. Aquat Toxicol 32: 93-113.
			Rudge et al. 2008	Abs Found A-D	Rudge, SS, M. Capon, A. Paepke, O. (2008). Serum dioxin levels in Sydney Harbour commercial fishers and family members. Chemosphere 73: 1692-1698.
			Rykowska 2006	Abs Found A-D	Rykowska, IW, W. (2006). Properties, threats, and methods of analysis of bisphenol A and its derivatives. Acta Chromatographicae 16: 7-27.
			Rylander and Hagmar 1999	Abs Found A-D	Rylander, L, Hagmar, L. (1999). No evidence for congenital malformations or prenatal death in infants born to women with a high dietary intake of fish contaminated with persistent organochlorines. International archives of occupational and environmental health 72: 121-124.
			Rylander and P. Hagmar 2006	Abs Found A-D	Rylander, LN-E, P. Hagmar, L. (2006). A simplified precise method for a adjusting serum levels of persistent organohalogen pollutants to total serum lipids. Chemosphere 62: 333-336.
			Rylander et al. 2000	Abs Found A-D	Rylander, L, Stromberg, U, Hagmar, L. (2000). Lowered birth weight among infants born to women with a high intake of fish contaminated with persistent organochlorine compounds. Chemosphere 40: 1255-1262.
			Saghir and D. J. Hansen 1995	Abs Found A-D	Saghir, SAS, D. J. Hansen, L. G. (1995). UPTAKE AND METABOLISM OF (14)C-2,2',5-TRICHLOROBIPHENYL IN DUGESIA-DOROTOCEPHALA. Fresen Environ Bull 4: 31-34.
			Saghir and G. D. Hansen 1994	Abs Found A-D	Saghir, SAK, G. D. Hansen, L. G. (1994). TOXICOKINETICS OF 2,2',4,4'-TETRACHLOROBIPHENYL AND 3,3',4,4'-TETRACHLOROBIPHENYL IN-HOUSE FLIES FOLLOWING TOPICAL ADMINISTRATION. Pestic Biochem Physiol 49: 94-113.
			Sagvolden et al. 2005	Abs Found A-D	Sagvolden, TJ, E. B. Aase, H. Russell, V. A. (2005). A dynamic developmental theory of attention-deficit/hyperactivity disorder (ADHD) predominantly hyperactive/impulsive and combined subtypes. Behav Brain Sci 28: 397-+.
			Saintot et al. 2004	Abs Found A-D	Saintot, MM, C. Hautefeuille, A. Gerber, M. (2004). Interaction between genetic polymorphism of cytochrome P450-1B1 and environmental pollutants in breast cancer risk. Eur J Cancer Prev 13: 83-86.
			Sala and M. Zahm 1998	Abs Found A-D	Sala, MD, M. Zahm, S. H. (1998). A death certificate-based study of occupation and mortality from reproductive cancers among women in 24 US states. J Occup Environ Med 40: 632-639.
			Sala et al. 1999	Abs Found A-D	Sala, MS, J. Otero, R. Santiago-Silva, M. Ozalla, D. Herrero, C. To-Figueras, J. Kogevinas, M. Anto, J. M. Camps, C. Grimalt, J. (1999). Health effects of chronic high exposure to hexachlorobenzene in a general population sample. Arch Environ Health 54: 102-109.
			Saleh et al. 1996	Abs Found A-D	Saleh, MAZ, M. A. Mohamed, Z. A. Rahman, F. A. (1996). Serum protein profile: A possible biomarker for exposure to insecticides. ACS Symp Ser Am Chem Soc 643: 106-113.
			Sampieri 2005	Abs Found A-D	Sampieri, SJC, E. D. (2005). Temporal and geographic patterns of age-specific gull plumage in relation to potential exposure to polychlorinated biphenyls. Auk 122: 915-921.
			Sanders and Kirkpatrick 1975	Abs Found A-D	Sanders, O. T. Kirkpatrick, R. L.
			Sanders et al. 1974	Abs Found A-D	Sanders, OTZ, R. L. Kirkpatrick, R. L. (1974). Effect of PCB ingestion on sleeping times, organ weights, food consumption, serum corticosterone and survival of albino mice. Bull Environ Contam Toxicol 12: 394-399.
			Sandvik et al. 1997	Abs Found A-D	Sandvik, MB, J. Goksoyr, A. Hylland, K. Egaas, E. Skaare, J. U. (1997). Interaction of benzo[a]pyrene, 2,3,3',4,4',5-hexachlorobiphenyl (PCB-156) and cadmium on biomarker responses in flounder (Platichthys flesus L). Biomarkers 2: 153-160.
			Santucci and E. Demetriades 1995	Abs Found A-D	Santucci, ACM, E. Demetriades, J. (1995). EFFECTS OF SCOPOLAMINE ON SPATIAL WORKING-MEMORY IN RATS PRETREATED WITH THE SEROTONERGIC DEPLETOR P-CHLOROAMPHETAMINE. Neurobiol Learn Mem 63: 286-290.
			Schaalan et al. 2012	Abs Found A-D	Schaalan, MFA, S. M. Mohamed, W. A. Hassanein, F. S. (2012). Correlation between maternal milk and infant serum levels of chlorinated pesticides (CP) and the impact of elevated CP on bleeding tendency and immune status in some infants in Egypt. J Immunotoxicol 9: 15-24.
			Schandorff 1997	Abs Found A-D	Schandorff, S. (1997). Developmental stability and the harbour seal epizootic in 1988. Ann Zool Fenn 34: 167-175.
			Schandorff 1997	Abs Found A-D	Schandorff, S. (1997). Developmental stability and skull lesions in the harbour seal (Phoca vitulina) in the 19th and 20th centuries. Ann Zool Fenn 34: 151-166.
			Schantz and S. A. Bowman 1992	Abs Found A-D	Schantz, SLF, S. A. Bowman, R. E. (1992). Effects of 2,3,7,8-tetrachlorodibenzo-p-dioxin on behavior of monkeys in peer groups. Neurotoxicol Teratol 14: 433-446.
			Schechter 1992	Abs Found A-D	Schechter, A. (1992). DIOXINS AND DIBENZOFURANS IN POTENTIALLY EXPOSED WORKERS - SERIAL TISSUE-LEVELS IN A WORKER EXPOSED IN A PCB TRANSFORMER FIRE CLEANUP AND BLOOD-LEVELS IN 3 EXPOSED CHEMISTS. Chemosphere 25: 1117-1122.
			Scheele and M. Niessen 1992	Abs Found A-D	Scheele, JT, M. Niessen, K. H. (1992). Chlorinated hydrocarbons in the bone marrow of children: studies on their association with leukaemia. Eur J Pediatr 151: 802-805.
			Schell 2012	Abs Found A-D	Schell, LMG, M. (2012). Overweight and obesity among North American Indian infants, children, and youth. Am J Hum Biol 24: 302-313.
			Schmidt et al. 2003	Abs Found A-D	Schmidt, CKH, P. Fletcher, N. Nilsson, C. B. Trossvik, C. Hakansson, H. Nau, H. (2003). 2,3,7,8-Tetrachlorodibenzo-p-dioxin (TCDD) alters the endogenous metabolism of all-trans-retinoic acid in the rat. Arch Toxicol 77: 371-383.
			Schmidt et al. 2005	Abs Found A-D	Schmidt, KS, C. E. W. Staaks, G. B. O. Pflugmacher, S. (2005). Influence of a xenobiotic mixture (PCB and TBT) compared to single substances on swimming behavior or reproduction of Daphnia magna. Acta Hydrochim Hydrobiol 33: 287-300.
			Schmidt et al. 2006	Abs Found A-D	Schmidt, KP, S. Staaks, G. B. O. Steinberg, C. E. W. (2006). The influence of tributyltin chloride and polychlorinated biphenyls on swimming behavior, body growth, reproduction, and activity of biotransformation enzymes in Daphnia magna. J Freshwat Ecol 21: 109-120.
			Schumacher et al. 1992	Abs Found A-D	Schumacher, UR, G. Plotz, J. Welsch, U. (1992). BASIC BIOCHEMICAL DATA ON BLOOD FROM ANTARCTIC WEDDELL SEALS (LEPTONYCHOTES-WEDDELLI) - IONS, LIPIDS, ENZYMES, SERUM-PROTEINS AND THYROID-HORMONES. 102: 449-451.
			Sergeev 2010	Abs Found A-D	Sergeev, AVC, D. O. (2010). RESIDENTIAL PROXIMITY TO ENVIRONMENTAL SOURCES OF PERSISTENT ORGANIC POLLUTANTS AND FIRST-TIME HOSPITALIZATIONS FOR MYOCARDIAL INFARCTION WITH COMORBID DIABETES MELLITUS: A 12-YEAR POPULATION-BASED STUDY. Int J Occup Med Environ Health 23: 5-13.
			Sergeev 2011	Abs Found A-D	Sergeev, AVC, D. O. (2011). Increase in Metabolic Syndrome-Related Hospitalizations in Relation to Environmental Sources of Persistent Organic Pollutants. Int J Environ Res Public Health 8: 762-776.
			Sergentanis 2010	Abs Found A-D	Sergentanis, TNE, K. P. (2010). Four polymorphisms in cytochrome P450 1A1 (CYP1A1) gene and breast cancer risk: a meta-analysis [Review]. Breast Cancer Res Treat 122: 459-469.
			Shabani et al. 2011	Abs Found A-D	Shabani, MH, N. Haghani, M. Shaibani, V. Janahmadi, M. (2011). MATERNAL EXPOSURE TO THE CB1 CANNABINOID AGONIST WIN 55212-2 PRODUCES ROBUST CHANGES IN MOTOR FUNCTION AND INTRINSIC ELECTROPHYSIOLOGICAL PROPERTIES OF CEREBELLAR PURKINJE NEURONS IN RAT OFFSPRING. Neuroscience 172: 139-152.
			Sharipova and L. F. Lyakhovich 1998	Abs Found A-D	Sharipova, GAG, L. F. Lyakhovich, V. V. (1998). Cytochromes P-4501A activity and mRNA level in liver and lungs of rats induced with various xenobiotics. Mol Biol 32: 471-474.
			Shim et al. 2003	Abs Found A-D	Shim, SMS, C. R. Burgess, J. R. Deardorff, D. C. (2003). Omega-3 fatty acids and total polychlorinated biphenyls in 26 dietary supplements. J Food Sci 68: 2436-2440.
			Shimasaki et al. 2003	Abs Found A-D	Shimasaki, YK, T. Oshima, Y. Inoue, S. Imada, N. Honjo, T. (2003). Tributyltin causes masculinization in fish. Environ Toxicol Chem 22: 141-144.
			Shimeno et al. 1991	Abs Found A-D	Shimeno, HT, A. Ogata, S. Nagamatsu, A. (1991). PURIFICATION AND AMINOPYRINE MONOOXYGENASE ACTIVITY OF LIVER MICROSOMAL CYTOCHROME-P-450 FROM ALLOXAN-INDUCED DIABETIC RATS. Drug Metab Dispos 19: 291-297.
			Shirangi et al. 2011	Abs Found A-D	Shirangi, AN, M. Vienneau, D. Holman, C. D. J. (2011). Living near agricultural pesticide applications and the risk of adverse reproductive outcomes: a review of the literature. Paediatr Perinat Epidemiol 25: 172-191.
			Siebert et al. 2011	Abs Found A-D	Siebert, UP, B. Hansen, K. A. Nordstrom, G. Teilmann, J. van Elk, N. Vossen, A. Dietz, R. (2011). Investigations of Thyroid and Stress Hormones in Free-Ranging and Captive Harbor Porpoises (Phocoena phocoena): A Pilot Study. Aquatic Mammals 37: 443-453.
			Sillanpaeae et al. 2007	Abs Found A-D	Sillanpaeae, PiH, L. Kataja, V. Eskelinen, M. Kosma, V. M. Uusitupa, M. Vainio, H. Metsola, K. Hirvonen, A. ri. (2007). CYP1A1 and CYP1B1 genetic polymorphisms, smoking and breast cancer risk in a Finnish Caucasian population. Breast Cancer Res Treat 104: 287-297.
			Sim et al. 1998	Abs Found A-D	Sim, M, Forbes, A, McNeil, J, et al. (1998). Termite control and other determinants of high body burdens of cyclodiene insecticides. Archives of environmental health 53: 114-121.
			Simms et al. 2000	Abs Found A-D	Simms, WJ, S. Ikonomou, M. Ross, P. S. (2000). Contaminant-related disruption of vitamin A dynamics in free-ranging harbor seal (Phoca vitulina) pups from British Columbia, Canada, and Washington State, USA. Environ Toxicol Chem 19: 2844-2849.
			Simpson 1997	Abs Found A-D	Simpson, VR. (1997). Health status of otters (Lutra lutra) in south-west England based on postmortem findings. Vet Rec 141: 191-197.
			Simpson et al. 2000	Abs Found A-D	Simpson, VRB, M. S. Brown, R. Brown, B. F. Lacey, R. F. (2000). A long-term study of vitamin A and polychlorinated hydrocarbon levels in otters (Lutra lutra) in south west England. Environ Pollut 110: 267-275.
			Small 1995	Abs Found A-D	Small, DSM, P. J. (1995). ACITRETIN ELIMINATION IN SPRAGUE-DAWLEY RATS PRETREATED WITH PHENOBARBITAL OR BETA-NAPHTHOFLAVONE. Drug Metab Dispos 23: 465-472.
			Smeets et al. 1999	Abs Found A-D	Smeets, JMWV, A. Tillitt, D. E. Everaarts, J. M. Seinen, W. (1999). Cytochrome P4501A induction, benzo[a]pyrene metabolism, and nucleotide adduct formation in fish hepatoma cells: Effect of preexposure to 3,3 ',4,4 ',5-pentachlorobiphenyl. Environ Toxicol Chem 18: 474-480.
			Smith et al. 1993	Abs Found A-D	Smith, AGC, P. Francis, J. E. Cabral, J. R. P. Manson, M. M. (1993). ENHANCEMENT BY IRON OF HEPATIC NEOPLASIA IN RATS CAUSED BY HEXACHLOROBENZENE. Carcinogenesis 14: 1381-1387.
			Smith et al. 1993	Abs Found A-D	Smith, IRK, G. M. Ferguson, H. W. Hayes, M. A. (1993). BENZO[A]PYRENE METABOLISM AND EXCRETION IN WHITE SUCKERS WITH CHRONIC LIVER-DISEASES. Environ Toxicol Chem 12: 897-901.
			Smith et al. 1996	Abs Found A-D	Smith, BJZ, L. A. Hu, J. K. Diters, R. W. Gibson, G. W. Norton, J. N. (1996). Characterization of the effects of tebufelone on hepatic cytochromes P450 in the beagle dog. Drug Metab Dispos 24: 523-528.
			Socha et al. 2012	Abs Found A-D	Socha, MS-M, M. Szczerbik, P. Chyb, J. Mikolajczyk, T. Epler, P. (2012). THE EFFECT OF POLYCHLORINATED BIPHENYLS MIXTURE (AROCLOR 1254) ON THE EMBRYONIC DEVELOPMENT AND HATCHING OF PRUSSIAN CARP, CARASSIUS GIBELIO, AND COMMON CARP, CYPRINUS CARPIO (ACTINOPTERYGII: CYPRINIFORMES: CYPRINIDAE). Acta Ichthyologica et Piscatoria 42: 31-35.
			Socha et al. 2013	Abs Found A-D	Socha, MS-M, M. Szczerbik, P. Chyb, J. Gosiewski, G. (2013). THE EFFECTS OF A HIGHLY CHLORINATED BIPHENYL-DELOR 106-ON THE IN VIVO AND IN VITRO LUTEINIZING HORMONE SECRETION IN FEMALE PRUSSIAN CARP, CARASSIUS GIBELIO (ACTINOPTERYGII: CYPRINIFORMES: CYPRINIDAE). Acta Ichthyologica et Piscatoria 43: 195-200.
			Socha et al. 2013	Abs Found A-D	Socha, MS-M, M. Szczerbik, P. Chyb, J. Epler, P. (2013). Effects of Aroclor 1254 on LH and 17,20 beta-P secretion in female Prussian carp (Carassius gibelio Bloch) in the spawning season. Czech J Anim Sci 58: 375-380.
			Soliman et al. 2003	Abs Found A-D	Soliman, ASW, X. M. Di Giovanni, J. Eissa, S. Morad, M. Vulimiri, S. Mahgoub, K. G. Johnston, D. A. Do, K. A. Seifeldin, I. A. Boffetta, P. Bondy, M. L. (2003). Serum organochlorine levels and history of lactation in Egypt. Environ Res 92: 110-117.
			Song et al. 2013	Abs Found A-D	Song, S, Ma, Ju, Tian, Qi, et al. (2013). Hexachlorobenzene in human milk collected from Beijing, China. Chemosphere 91: 145-149.
			Sonne et al. 2006	Abs Found A-D	Sonne, CD, R. Larsen, H. J. S. Loft, K. E. Kirkegaard, M. Letcher, R. J. Shahmiri, S. Moller, P. (2006). Impairment of cellular immunity in West Greenland sledge dogs (Canis familiaris) dietary exposed to polluted Minke whale (Balaenoptera acutorostrata) blubber. Environ Sci Technol 40: 2056-2062.
			Sonne et al. 2008	Abs Found A-D	Sonne, CL, P. S. Dietz, R. Kirkegaard, M. Jensen, A. L. Shahmiri, S. Letcher, R. J. (2008). Greenland sledge dogs (Canis familiaris) develop liver lesions when exposed to a chronic and dietary low dose of an environmental organohalogen cocktail. Environ Res 106: 72-80.
			Sonne et al. 2008	Abs Found A-D	Sonne, CD, R. Born, E. W. Leifsson, P. S. Andersen, S. (2008). Is there a link between hypospadias and organochlorine exposure in East Greenland sledge dogs (Canis familiaris)? Ecotoxicol Environ Saf 69: 391-395.
			Sonne et al. 2008	Abs Found A-D	Sonne, CR, F. F. Jensen, J. E. B. Hyldstrup, L. Teilmann, J. Dietz, R. Kirkegaard, M. Andersen, S. Letcher, R. J. Jakobsen, J. (2008). Does the nutrition profile of vitamins, fatty acids and microelements counteract the negative impact from organohalogen pollutants on bone mineral density in Greenland sledge dogs (Canis familiaris)? Environ Int 34: 811-820.
			Sonne et al. 2008	Abs Found A-D	Sonne, CD, R. Kirkegaard, M. Letcher, R. J. Shahmiri, S. Andersen, S. Moller, P. er Olsen, A. K. Jensen, A. L. (2008). Effects of organohalogen pollutants on haematological and urine clinical-chemical parameters in Greenland sledge dogs (Canis familiaris). Ecotoxicol Environ Saf 69: 381-390.
			Sonne et al. 2009	Abs Found A-D	Sonne, CW, H. Riget, F. F. Jensen, J. E. B. Teilmann, J. Jenssen, B. M. Fuglei, E. va Ahlstrom, O. Dietz, R. Muir, D. C. G. Jorgensen, E. H. (2009). Mineral density and biomechanical properties of bone tissue from male Arctic foxes (Vulpes lagopus) exposed to organochlorine contaminants and emaciation. Comp Biochem Physiol C Toxicol Pharmacol 149: 97-103.
			Sonne et al. 2010	Abs Found A-D	Sonne, CL, H. J. S. Kirkegaard, M. Letcher, R. J. Dietz, R. (2010). Trans-generational and neonatal humoral immune responses in West Greenland sledge dogs (Canis familiaris) exposed to organohalogenated environmental contaminants. Sci Total Environ 408: 5801-5807.
			Sonne et al. 2011	Abs Found A-D	Sonne, CI, T. Leifsson, P. S. Born, E. W. Letcher, R. J. Dietz, R. (2011). Thyroid gland lesions in organohalogen contaminated East Greenland polar bears (Ursus maritimus). Toxicol Environ Chem 93: 789-805.
			Sorahan 2007	Abs Found A-D	Sorahan, TK, L. (2007). Mortality from Alzheimer's, motor neuron and Parkinson's disease in relation to magnetic field exposure: findings from the study of UK electricity generation and transmission workers, 1973-2004. Occup Environ Med 64: 820-826.
			Spagnuolo et al. 2012	Abs Found A-D	Spagnuolo, MSC, L. Nebbia, C. Rossetti, C. Grazioli, G. Iannuzzi, L. (2012). Analysis of plasma indices of redox homeostasis in dairy cows reared in polluted areas of Piedmont (northern Italy). Sci Total Environ 433: 450-455.
			Starr et al. 2005	Abs Found A-D	Starr, JRC, C. Doody, D. R. Hsu, L. Ricks, S. Weiss, N. S. Schwartz, S. M. (2005). Risk of testicular germ cell cancer in relation to variation in maternal and offspring cytochrome P450 genes involved in catechol estrogen metabolism. Cancer Epidemiol Biomarkers Prev 14: 2183-2190.
			Steimer et al. 1990	Abs Found A-D	Steimer, JB, A. Heeschen, W. Wetzel, S. Hamann, J. (1990). STUDIES ON THE INFLUENCE OF AFLATOXIN M1-EXCRETION BY POLYCHLORINATED-BIPHENYLS IN LACTATING COWS. 42: 543-552.
			Stern et al. 2005	Abs Found A-D	Stern, NK, M. Strandvik, B. Oxlund, H. Oberg, M. Hakansson, H. Lind, P. M. (2005). Subchronic toxicity of Baltic herring oil and its fractions in the rat (III) bone tissue composition and dimension, and ratio of n-6/n-3 fatty acids in serum phospholipids. Basic Clin Pharmacol Toxicol 96: 453-464.
			Stickel et al. 1984	Abs Found A-D	Stickel, WHS, L. F. Dyrland, R. A. Hughes, D. L. (1984). DDE in birds: lethal residues and loss rates. Arch Environ Contam Toxicol 13: 1-6.
			Suchar et al. 1996	Abs Found A-D	Suchar, LAC, R. L. Thomas, P. E. Rosen, R. T. Lech, J. Conney, A. H. (1996). Effects of phenobarbital, dexamethasone, and 3-methylcholanthrene administration on the metabolism of 17-beta-estradiol by liver microsomes from female rats. Endocrinology 137: 663-676.
			Sugiyama et al. 1996	Abs Found A-D	Sugiyama, KK, H. Akachi, T. Yamakawa, A. (1996). Amino acid composition of dietary proteins affects plasma cholesterol concentration through alteration of hepatic phospholipid metabolism in rats fed a cholesterol-free diet. J Nutr Biochem 7: 40-48.
			Sweeney and D. H. Standley 1993	Abs Found A-D	Sweeney, BWF, D. H. Standley, L. J. (1993). USE OF THE STREAM MAYFLY CLOEON-TRIANGULIFER AS A BIOASSAY ORGANISM - LIFE-HISTORY RESPONSE AND BODY BURDEN FOLLOWING EXPOSURE TO TECHNICAL CHLORDANE. Environ Toxicol Chem 12: 115-125.
			Swiercz et al. 2008	Abs Found A-D	Swiercz, RG, Z. Majcherek, W. Wiaderna, D. Lutz, P. Sitarek, K. Wasowicz, W. Gralewicz, S. (2008). Brain catecholamine concentrations in adult rats exposed perinatally to methylmercury and/or PCB 153. Pol J Environ Stud 17: 587-596.
			Syamala et al. 2010	Abs Found A-D	Syamala, VSS, V. Sheeja, V. R. Kuttan, R. Balakrishnan, R. Ankathil, R. (2010). Possible Risk Modification by Polymorphisms of Estrogen Metabolizing Genes in Familial Breast Cancer Susceptibility in an Indian Population. Cancer Invest 28: 304-311.
			Takahashi 1991	Abs Found A-D	Takahashi, KH, M. (1991). EFFECTS OF EXCESS AND DEFICIENCY OF DIETARY METHIONINE ON MIXED-FUNCTION OXIDASE SYSTEM OF HEPATIC MICROSOMES IN MALE BROILERS. 100: 1049-1052.
			Takamiya 1990	Abs Found A-D	Takamiya, K. (1990). Interruption of chronic chlordane exposure and plasma residue levels in occupational workers. Bull Environ Contam Toxicol 44: 905-909.
			Takayama et al. 1999	Abs Found A-D	Takayama, SS, S. M. Dalgard, D. W. Thorgeirsson, U. P. Adamson, R. H. (1999). Effects of long-term oral administration of DDT on nonhuman primates. J Cancer Res Clin Oncol 125: 219-225.
			Takeda et al. 2014	Abs Found A-D	Takeda, TT, J. Hattori, Y. Ishii, Y. Yamada, H. (2014). Dioxin-induced retardation of development through a reduction in the expression of pituitary hormones and possible involvement of an aryl hydrocarbon receptor in this defect: A comparative study using two strains of mice with different sensitivities to dioxin. Toxicol Appl Pharmacol 278: 220-229.
			Takekoshi et al. 2005	Abs Found A-D	Takekoshi, HS, G. Chubachi, H. Nakano, M. (2005). Effect of Chlorella pyrenoidosa on fecal excretion and liver accumulation of polychlorinated dibenzo-p-dioxin in mice. Chemosphere 59: 297-304.
			Takser and J. Mergler 2006	Abs Found A-D	Takser, LL, J. Mergler, D. (2006). Prolactin levels are positively correlated with polychlorinated biphenyls (PCB) in cord serum. Environ Toxicol 10: 213-220.
			Tarraf et al. 2003	Abs Found A-D	Tarraf, CE-S, M. Bassam, R. Beyrouthy, M. Chamoun, J. Talhouk, R. (2003). Functional consequence of exposure to dieldrin on mammary development and function. Food Addit Contam 20: 819-828.
			Tebourbi et al. 2010	Abs Found A-D	Tebourbi, OH, D. Yacoubi, M. T. Sakly, M. Ben Rhouma, K. (2010). Subacute toxicity of p,p '-DDT on rat thyroid: Hormonal and histopathological changes. Environ Toxicol Pharmacol 29: 271-279.
			Teilmann et al. 2002	Abs Found A-D	Teilmann, GJ, A. Skakkebaek, N. E. Toppari, J. (2002). Putative effects of endocrine disrupters on pubertal development in the human. Best Pract Res Clin Endocrinol Metab 16: 105-121.
			Terrell et al. 2008	Abs Found A-D	Terrell, MLM, A. K. Small, C. M. Cameron, L. L. Wirth, J. Blanck, H. M. Lyles, R. H. Marcus, M. (2008). A decay model for assessing polybrominated biphenyl exposure among women in the Michigan Long-Term PBB Study. J Expo Sci Environ Epidemiol 18: 410-420.
			Teufel 1992	Abs Found A-D	Teufel, M. (1992). EXPOSURE TO PCB IN CHILDREN FROM EAST-GERMANY AND WEST-GERMANY. Klin Padiatr 204: 348-354.
			Teunissen et al. 1997	Abs Found A-D	Teunissen, CK, S. Morse, D. Purcell, W. Atterwill, C. (1997). ADVANCES IN OCCUPATIONAL MEDICINE & REHABILITATION Application of rat and chick whole brain spheroids to polychlorinated biphenyl (PCB) neurotoxicity testing Trans.). In (ed.).
			Thomas et al. 2000	Abs Found A-D	Thomas, RSC, R. B. Gustafson, D. L. Long, M. E. Benjamin, S. A. Yang, R. S. H. (2000). A physiologically based pharmacodynamic analysis of hepatic foci within a medium-term liver bioassay using pentachlorobenzene as a promoter and diethylnitrosamine as an initiator. Toxicol Appl Pharmacol 166: 128-137.
			Tittlemier et al. 2003	Abs Found A-D	Tittlemier, SAD, J. A. Dallaire, A. D. Bird, D. M. Norstrom, R. J. (2003). Reproductive and morphological effects of halogenated dimethyl bipyrroles on captive American kestrels (Falco sparverius). Environ Toxicol Chem 22: 1497-1506.
			Tomasini et al. 2012	Abs Found A-D	Tomasini, MCB, S. Ferraro, L. Tanganelli, S. Marani, L. Lorenzini, L. Antonelli, T. (2012). Prenatal exposure to 2,3,7,8-tetrachlorodibenzo-p-dioxin produces alterations in cortical neuron development and a long-term dysfunction of glutamate transmission in rat cerebral cortex. Neurochem Int 61: 759-766.
			Tomatis et al. 1974	Abs Found A-D	Tomatis, LT, V. Charles, R. T. Boicchi, M. (1974). Effect of long-term exposure to 1,1-dichloro-2,2-bis(p-chlorophenyl)ethylene, to 1,1-dichloro-2,2-bis(p-chlorophenyl)ethane, and to the two chemicals combined on CF-1 mice. J Natl Cancer Inst 52: 883-891.
			Tornero et al. 2005	Abs Found A-D	Tornero, VB, A. Aguilar, A. Wells, R. S. Forcada, J. Rowles, T. K. Reijnders, P. J. H. (2005). Effect of organochlorine contaminants and individual biological traits on blubber retinoid concentrations in bottlenose dolphins (Tursiops truncatus). J Environ Monit 7: 109-114.
			Trabert et al. 2012	Abs Found A-D	Trabert, B, Longnecker, MP, Brock, JW, et al. (2012). Maternal Pregnancy Levels of trans-Nonachlor and Oxychlordane and Prevalence of Cryptorchidism and Hypospadias in Boys. Environmental health perspectives 120: 478-482.
			Tran Ngoc et al. 2015	Abs Found A-D	Tran Ngoc, NN, M. Ho Dung, Manh Pham The, Tai Hoang Van, Luong Tran Hai, Anh Pham Ngoc, Thao Nguyen Viet, Trung Waseda, T. Nakagawa, H. Kido, T. Nishijo, H. (2015). Dioxins and Nonortho PCBs in Breast Milk of Vietnamese Mothers Living in the Largest Hot Spot of Dioxin Contamination. Environ Sci Technol 49: 5732-5742.
			Tremblay et al. 2004	Abs Found A-D	Tremblay, AP, C. Doucet, E. Imbeault, P. (2004). Thermogenesis and weight loss in obese individuals: a primary association with organochlorine pollution. Int J Obes (Lond) 28: 936-939.
			Tremblay et al. 2013	Abs Found A-D	Tremblay, AR, M. M. Chaput, J. P. Doucet, E. (2013). Adaptive thermogenesis can make a difference in the ability of obese individuals to lose body weight. Int J Obes (Lond) 37: 759-764.
			Uboh and E. Eteng 2011	Abs Found A-D	Uboh, FEA, E. Eteng, M. U. (2011). Endosulfan-induced hepatotoxicity is route of exposure independent in rats. Toxicol Ind Health 27: 483-488.
			Uchi et al. 2011	Abs Found A-D	Uchi, HT, S. Mitoma, C. Shibata, S. Hamada, N. Nakanishi, Y. Kajiwara, J. Yoshimura, T. Furue, M. (2011). A Clinical Trial of Kampo Formulae for the Treatment of Symptoms of Yusho, a Poisoning Caused by Dioxins and Related Organochlorine Compounds. eCAM 2011: 1-9.
			Uenotsuchi et al. 2005	Abs Found A-D	Uenotsuchi, TI, Y. Tadakuma, S. Haraduka, R. Kanagawa, Y. Imamura, T. Furue, M. Study Grp, Yusho. (2005). Sex ratio in the children of Yusho patients. J Dermatol Sci 10.1016/j.descs.2005.03.014S81-S83.
			Uenotsuchi et al. 2005	Abs Found A-D	Uenotsuchi, TN, J. Asahi, M. Kohro, O. Akimoto, T. Muto, M. Shimizu, K. Katayama, I. Kanzaki, T. Kanagawa, Y. Imamura, T. Furue, M. Study Grp, Yusho. (2005). Dermatological manifestations in Yusho: correlation between skin symptoms and blood levels of dioxins, such as polychlorinated dibenzofurans (PCDFs) and polychlorinated biphenyls (PCBs). J Dermatol Sci 10.1016/j.descs.2005.03.015S73-S80.
			Ulrich et al. 2001	Abs Found A-D	Ulrich, EMW, K. L. Caperell-Grant, A. Bigsby, R. M. Hites, R. A. (2001). Understanding enantioselective processes: A laboratory rat model for alpha-hexachlorocyclohexane accumulation. Environ Sci Technol 35: 1604-1609.
			Umegaki and S. Ichikawa 1993	Abs Found A-D	Umegaki, KI, S. Ichikawa, T. (1993). EFFECTS OF RESTRICTED FEEDING ON THE ABSORPTION, METABOLISM, AND ACCUMULATION OF PENTACHLOROBENZENE IN RATS. J Nutr Sci Vitaminol 39: 11-22.
			Ungerer 1996	Abs Found A-D	Ungerer, JT, P. (1996). Transport and accumulation of organochlorines in the ovaries of Atlantic croaker (Micropogonias undulatus). Mar Environ Res 42: 167-171.
			Upchurch et al. 1995	Abs Found A-D	Upchurch, GRD, R. H. Davies, J. Gates, J. D. Knox, J. B. (1995). EFFICACY OF SUBCUTANEOUS HEPARIN IN PREVENTION OF VENOUS THROMBOEMBOLIC EVENTS IN TRAUMA PATIENTS. Am Surg 61: 749-755.
			Urban et al. 2006	Abs Found A-D	Urban, PV, V. Labuhn, M. Delorenzi, M. Wirapati, P. Wight, E. Senn, H. J. Benz, C. Eppenberger, U. rs Eppenberger-Castori, S. (2006). Increased expression of urokinase-type plasminogen activator mRNA determines adverse prognosis in ErbB2-positive primary breast cancer. J Clin Oncol 24: 4245-4253.
			Urnysheva 2004	Abs Found A-D	Urnysheva, VVS, L. N. (2004). Effect of low doses of chemical toxicants on phospholipid composition in animal liver. Biology Bulletin 31: 126-131.
			Urnysheva and M. A. Shishkina 2004	Abs Found A-D	Urnysheva, VVS, M. A. Shishkina, L. N. (2004). The dynamics of physiological and biochemical parameters of mouse status as a function of concentration of chemical toxicants in drinking water extracts. Biology Bulletin 31: 633-637.
			Vafeiadi et al. 2013	Abs Found A-D	Vafeiadi, MA, S. Papadopoulou, E. Besselink, H. Mathianaki, K. Karakosta, P. Spanaki, A. Koutis, A. Chatzi, L. Vrijheid, M. Kogevinas, M. (2013). In Utero Exposure to Dioxins and Dioxin-like Compounds and Anogenital Distance in Newborns and Infants. Environ Health Perspect 121: 125-130.
			Valocky et al. 2005	Abs Found A-D	Valocky, IK, M. Legath, J. Lenhardt, L. Ostro, A. Danko, J. Tkacikova, L. Mojzisova, J. Fialkovicova, M. Mardzinova, S. (2005). Activity of alkaline and acidic phosphatase in glandular cells of uterine endometrium of puerperal ewes after exposure to polychlorinated biphenyls. Acta Vet (Beogr) 55: 279-286.
			Valsecchi et al. 2004	Abs Found A-D	Valsecchi, EA, W. Raga, J. A. Podesta, M. Sherwin, W. (2004). The effects of inbreeding on mortality during a morbillivirus outbreak in the Mediterranean striped dolphin (Stenella coeruleoalba). Animal Conservation 7: 139-146.
			Van Bressem et al. 2009	Abs Found A-D	Van Bressem, MFVW, K. Javier Aznar, F. Antonio Raga, J. Jepson, P. D. Duignan, P. Deaville, R. ob Flach, L. Viddi, F. Baker, J. R. Di Beneditto, A. Echegaray, M. Genov, T. Reyes, J. Felix, F. Gaspar, R. Ramos, R. Peddemors, V. ic Paolo Sanino, G. Siebert, U. (2009). Epidemiological pattern of tattoo skin disease: a potential general health indicator for cetaceans. Dis Aquat Organ 85: 225-237.
			van Der Pols et al. 2007	Abs Found A-D	van Der Pols, JCB, C. Gunnell, D. Smith, G. D. Frobisher, C. Martin, R. M. (2007). Childhood dairy intake and adult cancer risk: 65-y follow-up of the Boyd Orr cohort. Am J Clin Nutr 86: 1722-1729.
			van Schanke et al. 2000	Abs Found A-D	van Schanke, AB, Aardoom, van Leest, A. van Schooten, F. J. Maas, van den Berg, M. Everaarts, . (2000). Effect of a dioxin-like PCB (CB 126) on the biotransformation and genotoxicity of benzo. Aquat Toxicol 50: 403-415.
			van Wijngaarden et al. 2001	Abs Found A-D	van Wijngaarden, ES, D. A. Kleckner, R. C. Kavet, R. Loomis, D. (2001). Mortality patterns by occupation in a cohort of electric utility workers. Am J Ind Med 40: 667-673.
			Vanderweiden et al. 1993	Abs Found A-D	Vanderweiden, MEJC, M. Seinen, W. Vandenberg, M. Goksoyr, A. Forlin, L. (1993). INDUCTION OF CYTOCHROME-P450 1A IN FISH TREATED WITH 2,3,7,8-TETRACHLORODIBENZO-P-DIOXIN OR CHEMICALLY CONTAMINATED SEDIMENT. Environ Toxicol Chem 12: 989-999.
			Vanderweiden et al. 1994	Abs Found A-D	Vanderweiden, MEJD, L. P. Fase, K. Celander, M. Seinen, W. Vandenberg, M. (1994). RELATIVE POTENCIES OF POLYCHLORINATED DIBENZO-P-DIOXINS (PCDDS), DIBENZOFURANS (PCDFS) AND BIPHENYLS (PCBS), FOR CYTOCHROME-P450 1A INDUCTION IN THE MIRROR CARP (CYPRINUS-CARPIO). Aquat Toxicol 29: 163-182.
			Vanderweiden et al. 1994	Abs Found A-D	Vanderweiden, MEJB, R. Seinen, W. Vandenberg, M. (1994). CONCURRENCE OF P450-1A INDUCTION AND TOXIC EFFECTS IN THE MIRROR CARP (CYPRINUS-CARPIO), AFTER ADMINISTRATION OF A LOW-DOSE OF 2,3,7,8-TETRACHLORODIBENZO-P-DIOXIN. Aquat Toxicol 29: 147-162.
			Vangilder 1980	Abs Found A-D	Vangilder, LDP, T. J. (1980). South Louisiana crude oil and DDE in the diet of mallard hens: Effects on reproduction and duckling survival. Bull Environ Contam Toxicol 25: 23-28.
			Vangilder 1981	Abs Found A-D	Vangilder, LDP, T. J. (1981). South Louisiana crude oil or DDE in the diet of mallard hens: effects on egg quality. Bull Environ Contam Toxicol 26: 328-336.
			Vanraaij et al. 1994	Abs Found A-D	Vanraaij, JF, C. M. G. Kong, L. W. Y. Vandenberg, K. J. Notten, W. R. F. (1994). REDUCTION OF THYROXINE UPTAKE INTO CEREBROSPINAL-FLUID AND RAT-BRAIN BY HEXACHLOROBENZENE AND PENTACHLOROPHENOL. Toxicology 94: 197-208.
			Vanraij and C. M. G. Vandenberg 1993	Abs Found A-D	Vanraij, JF, C. M. G. Vandenberg, K. J. (1993). HEXACHLOROBENZENE-INDUCED HYPOTHYROIDISM - INVOLVEMENT OF DIFFERENT MECHANISMS BY PARENT COMPOUND AND METABOLITE. Biochem Pharmacol 46: 1385-1391.
			Vanwezel and M. G. J. Tielens 1997	Abs Found A-D	Vanwezel, APS, M. G. J. Tielens, A. G. M. (1997). Acetylcholinesterase and ATPase activities in erythrocyte ghosts are not affected by 1,2,4-trichlorobenzene: Implications for toxicity by narcotic chemicals. Environ Toxicol Chem 16: 2347-2352.
			Vartiainen et al. 1999	Abs Found A-D	Vartiainen, T, Kartovaara, L, Tuomisto, J. (1999). Environmental chemicals and changes in sex ratio: Analysis over 250 years in Finland. Environmental health perspectives 107: 813-815.
			Vavrova et al. 2003	Abs Found A-D	Vavrova, MG, H. Z. Sucman, E. Kracmar, S. (2003). The use of blood plasma as a suitable bioindicator to monitor the levels of PCBs in pig tissues. Fresen Environ Bull 12: 876-882.
			Verboven et al. 2009	Abs Found A-D	Verboven, NV, J. Letcher, R. J. Gabrielsen, G. W. Evans, N. P. (2009). Nest temperature and parental behaviour of Arctic-breeding glaucous gulls exposed to persistent organic pollutants. Anim Behav 77: 411-418.
			Viarengo et al. 1995	Abs Found A-D	Viarengo, AC, L. Pertica, M. Mancinelli, G. Accomando, R. Smaal, A. C. Orunesu, M. (1995). STRESS ON STRESS-RESPONSE - A SIMPLE MONITORING TOOL IN THE ASSESSMENT OF A GENERAL STRESS SYNDROME IN MUSSELS. Mar Environ Res 39: 245-248.
			Vrchlabsky 1993	Abs Found A-D	Vrchlabsky, J. (1993). PCB RESIDUES IN MEAT AND BONE MEAL AND INDUSTRIAL FAT. 73: 105-107.
			Wade et al. 2002	Abs Found A-D	Wade, MGF, W. G. Younglai, E. V. McMahon, A. Leingartner, K. Yagminas, A. Blakey, D. Fournier, M. Desaulniers, D. Hughes, C. L. (2002). Effects of subchronic exposure to a complex mixture of persistent contaminants in male rats: systemic, immune, and reproductive effects. Toxicol Sci 67: 131-143.
			Walker et al. 1994	Abs Found A-D	Walker, MKC, P. M. Batterman, A. R. Butterworth, B. C. Berini, C. Libal, J. J. Hufnagle, L. C. Peterson, R. E. (1994). TRANSLOCATION OF 2,3,7,8-TETRACHLORODIBENZO-P-DIOXIN FROM ADULT FEMALE LAKE TROUT (SALVELINUS-NAMAYCUSH) TO OOCYTES - EFFECTS ON EARLY-LIFE STAGE DEVELOPMENT AND SAC FRY SURVIVAL. Can J Fish Aquat Sci 51: 1410-1419.
			Walter and P. D. Giesy 2000	Abs Found A-D	Walter, GLJ, P. D. Giesy, J. P. (2000). Pathologic alterations in adult rainbow trout, Oncorhynchus mykiss, exposed to dietary 2,3,7,8-tetrachlorodibenzo-p-dioxin. Aquat Toxicol 50: 287-299.
			Walter et al. 2008	Abs Found A-D	Walter, SA, C. Sharland, M. Rice, P. Raglan, E. Emery, V. C. Griffiths, P. D. (2008). Congenital cytornegalovirus: association between dried blood spot viral load and hearing loss. Arch Dis Child Fetal Neonatal Ed 93: F280-F285.
			Wang et al. 2004	Abs Found A-D	Wang, SLC, Y. C. Li, C. M. Chao, H. R. Chou, W. L. Medimond, . (2004). Women's serum estrogen catabolism and its relation to endocrine disruptors. 1531-1534.
			Wang et al. 2010	Abs Found A-D	Wang, HZ, Y. Liu, Q. Wang, F. Nie, J. Qian, Y. an. (2010). Examining the relationship between brominated flame retardants (BFR) exposure and changes of thyroid hormone levels around e-waste dismantling sites. Int J Hyg Environ Health 213: 369-380.
			Wang et al. 2012	Abs Found A-D	Wang, YL, Jia Lu, Yun Jin, Hangbiao Deng, Shihuai Zeng, Yunmin. (2012). Effects of cerium on growth and physiological characteristics of Anabaena flosaquae. Journal of Rare Earths 30: 1287-1292.
			Wang et al. 2012	Abs Found A-D	Wang, XM, G. Ding, G. Lou, X. Cai, D. Chen, Z. Meng, J. ia Tang, J. un Chu, C. Mo, Z. he Han, J. (2012). Health risk assessment of lead for children in tinfoil manufacturing and e-waste recycling areas of Zhejiang Province, China. Sci Total Environ 426: 106-112.
			Wang et al. 2015	Abs Found A-D	Wang, QL, N. Wang, X. Guo, Y. Lam, P. K. S. Lam, J. Zhou, B. (2015). Bioconcentration and Transfer of the Organophorous Flame Retardant 1,3-Dichloro-2-propyl Phosphate Causes Thyroid Endocrine Disruption and Developmental Neurotoxicity in Zebrafish Larvae. Environ Sci Technol 49: 5123-5132.
			Warner et al. 2013	Abs Found A-D	Warner, MM, P. Brambilla, P. Wesselink, A. Samuels, S. Signorini, S. Eskenazi, B. (2013). Diabetes, Metabolic Syndrome, and Obesity in Relation to Serum Dioxin Concentrations: The Seveso Women's Health Study. Environ Health Perspect 121: 906-911.
			Watson et al. 1973	Abs Found A-D	Watson, MP, B. Gabica, J. Benson, W. W. (1973). A note on serum p,p'DDE and p,p'DDT residues in persons taking sustained oral doses of vitamin B6. Bull Environ Contam Toxicol 10: 65-69.
			Wayland et al. 1998	Abs Found A-D	Wayland, MT, S. Marchant, T. Parker, D. Hobson, K. A. (1998). The effect of pulp and paper mill effluent on an insectivorous bird, the tree swallow. Ecotoxicology 7: 237-251.
			Weiss 1997	Abs Found A-D	Weiss, B. (1997). Pesticides as a source of developmental disabilities. Ment Retard Dev Disabil Res Rev 3: 246-256.
			Wermuth et al. 2008	Abs Found A-D	Wermuth, LB, S. Petersen, M. S. Joensen, P. Weihe, P. Grandjean, P. (2008). Prevalence and incidence of Parkinson's disease in The Faroe Islands. Acta Neurol Scand 118: 126-131.
			Weselak et al. 2007	Abs Found A-D	Weselak, MA, T. Wigle, D. T. Krewski, D. (2007). In utero pesticide exposure and childhood morbidity. Environ Res 103: 79-86.
			Wesseling et al. 2001	Abs Found A-D	Wesseling, JVD, D. Smrkovsky, M. Van der Veer, E. Geven-Boere, L. M. Sauer, P. J. J. Touwen, B. C. L. (2001). Neurological outcome in school-age children after in utero exposure to coumarins. Early Hum Dev 63: 83-95.
			Whitney and Ryan 2013	Abs Found A-D	Whitney, M, Ryan, L. (2013). Uncertainty due to low-dose extrapolation: modified BMD methodology for epidemiological data. 24: 289-297.
			Wiench et al. 1992	Abs Found A-D	Wiench, KF, E. Schroth, P. Wiessler, M. (1992). 1-C-glucuronidation of N-nitrosodiethylamine and N-nitrosomethyl-n-pentylamine in vivo and in primary hepatocytes from rats pretreated with inducers. Carcinogenesis 13: 867-872.
			Wikland et al. 1990	Abs Found A-D	Wikland, ME, H. Jakobsson, A. H. Sandqvist, U. Sjöblom, P. (1990). The concentration of lidocaine in follicular fluid when used for paracervical block in a human IVF-ET programme. Hum Reprod 5: 920-923.
			Willett et al. 1995	Abs Found A-D	Willett, KS, M. Thomsen, J. Narasimhan, T. R. Safe, S. McDonald, S. Beatty, K. Kennicutt, M. C. (1995). EXPOSURE OF KILLIFISH TO BENZO[A]PYRENE - COMPARATIVE METABOLISM, DNA ADDUCT FORMATION AND ARYL-HYDROCARBON (AH) RECEPTOR AGONIST ACTIVITIES. 112: 93-103.
			Willingham 2000	Abs Found A-D	Willingham, EC, D. (2000). The red-fared slider turtle: An animal model for the study of low doses and mixtures. Am Zool 40: 421-428.
			Wilson 2000	Abs Found A-D	Wilson, VSL, G. A. (2000). The contribution of hepatic inactivation of testosterone to the lowering of serum testosterone levels by ketoconazole. Toxicol Sci 54: 128-137.
			Wise et al. 2007	Abs Found A-D	Wise, LAT-E, L. Palmer, J. R. Hoover, R. N. Hatch, E. E. Perez, K. M. Strohsnitter, W. C. Kaufman, R. Anderson, D. Trosi, R. (2007). Time to pregnancy and secondary sex ratio in men exposed prenatally to diethylstilbestrol. Am J Epidemiol 166: 765-774.
			Wisser et al. 2001	Abs Found A-D	Wisser, VJC, B. Tataruch, F. Steinbach, F. Streich, J. Achazi, R. Frolich, K. (2001). Characterisation of health status parameters in roe deer (Capreolus capreolus) from highly polluted areas (cadmium, lead, and PCBs) compared with areas of low pollution. II. Parasitation and histopathological findings. 47: 211-225.
			Woodruff et al. 1994	Abs Found A-D	Woodruff, TW, M. S. Davis, D. L. Hayward, D. (1994). ORGANOCHLORINE EXPOSURE ESTIMATION IN THE STUDY OF CANCER ETIOLOGY. Environ Res 65: 132-144.
			Wormley et al. 2004	Abs Found A-D	Wormley, DDC, S. Nayyar, T. Wu, J. Johnson, S. Brown, L. A. Harris, E. Hood, D. B. (2004). Infuled benzo(A)pyrene impairs long-term potentiation in the F1 generation rat dentate gyrus. Cell Mol Biol (Noisy-le-grand) 50: 715-721.
			Wyde et al. 2002	Abs Found A-D	Wyde, MEC, T. Lebetkin, M. Eldridge, S. R. Walker, N. J. (2002). Promotion of altered hepatic foci by 2,3,7,8-tetrachlorodibenzo-p-dioxin and 17 beta-estradiol in male Sprague-Dawley rats. Toxicol Sci 68: 295-303.
			Xiao 2009	Abs Found A-D	Xiao, ZL, Shiyu. (2009). Health Risk Assessment of Chemical Mixtures Exposure to Residents in the Lake Taihu Region, China. Hum Ecol Risk Assess 15: 1317-1334.
			Yaktine and G. G. Lawrence 2006	Abs Found A-D	Yaktine, AH, G. G. Lawrence, R. S. (2006). Reducing exposure to dioxins and related compounds through foods in the next generation. Nutr Rev 64: 403-409.
			Yamazaki et al. 2008	Abs Found A-D	Yamazaki, KS, T. Shirai, M. Takizawa, T. Shinoda, T. Masaoka, T. Akahori, F. Morita, H. (2008). Effect of oral administration of 3,3',4,4',5-pentachlorobiphyenl on the intestinal microbiota of Sprague-Dawley rats. Animal Science Journal 79: 391-400.
			Yanagawa and Y. Nagayama 2003	Abs Found A-D	Yanagawa, TK, Y. Nagayama, J. (2003). Assessing the joint effects of chlorinated dioxins, some pesticides and polychlorinated biphenyls on thyroid hormone status in Japanese breast-fed infants. Environmetrics 14: 121-128.
			Yang and T. Kato 1993	Abs Found A-D	Yang, BSK, T. Kato, N. (1993). RESPONSES OF TISSUE ASCORBIC-ACID AND OF SERUM-CHOLESTEROL, ALPHA-TOCOPHEROL, AND CERULOPLASMIN IN RATS TO DIETARY LEVEL OF CYSTINE. J Nutr Sci Vitaminol 39: 497-506.
			Yang et al. 1993	Abs Found A-D	Yang, MSF, W. F. Chan, T. C. Chui, V. W. D. Wong, M. H. (1993). FEASIBILITY STUDIES ON THE USE OF SEWAGE-SLUDGE AS SUPPLEMENTARY FEED FOR REARING TILAPIA .2. PCBS OF THE TREATED FISH, AND BIOCHEMICAL RESPONSE IN THE FISH LIVER. Environ Technol 14: 1163-1169.
			Yassi and R. B. Routledge 2003	Abs Found A-D	Yassi, AT, R. B. Routledge, M. (2003). Cancer incidence and mortality in workers employed at a transformer manufacturing plant: Update to a cohort study. Am J Ind Med 44: 58-62.
			Yilmaz et al. 2012	Abs Found A-D	Yilmaz, BS, S. Ayvaci, H. Tug, N. Vitrinel, A. (2012). Genotoxicity profiles in exfoliated human mammary cells recovered from lactating mothers in Istanbul; relationship with demographic and dietary factors. Mutat Res Genet Toxicol Environ Mutagen 749: 17-22.
			Ylitalo et al. 2001	Abs Found A-D	Ylitalo, GMM, C. O. Buzitis, J. Krahn, M. M. Jones, L. L. Rowles, T. Stein, J. E. (2001). Influence of life-history parameters on organochlorine concentrations in free-ranging killer whales (Orcinus orca) from Prince William Sound, AK. Sci Total Environ 281: 183-203.
			Yokogoshi 2002	Abs Found A-D	Yokogoshi, HO, H. (2002). Dietary taurine enhances cholesterol degradation and reduces serum and liver cholesterol concentrations in rats fed a high-cholesterol diet. Amino Acids 23: 433-439.
			Yokogoshi et al. 1999	Abs Found A-D	Yokogoshi, HM, H. Nanami, K. Hida, Y. Miyachi, F. Oda, H. (1999). Dietary taurine enhances cholesterol degradation and reduces serum and liver cholesterol concentrations in rats fed a high-cholesterol diet. J Nutr 129: 1705-1712.
			Yoshimura et al. 2005	Abs Found A-D	Yoshimura, TN, J. Okita, M. Kikuchi, Y. Kitamura, T. Ishikawa, T. (2005). Complete blood cell counts and blood chemistry in Yusho. J Dermatol Sci 10.1016/j.descs.2005.03.008S45-S55.
			Young and G. V. Seward 1973	Abs Found A-D	Young, MLM, G. V. Seward, C. R. (1973). Effect of protein and methionine on vitamin A liver storage in rats fed DDT. J Nutr 103: 218-224.
			Yu et al. 2013	Abs Found A-D	Yu, YW, B. in Wang, X. Wang, R. Wang, W. Shen, G. Shen, H. Li, W. ei Wong, M. Liu, W. Tao, S. hu. (2013). Hexachlorocyclohexanes (HCHs) in placenta and umbilical cord blood and dietary intake for women in Beijing, China. Environ Pollut 179: 75-80.
			Yuan et al. 2008	Abs Found A-D	Yuan, JC, L. an Chen, D. Guo, H. Bi, X. Ju, Y. Jiang, P. u Shi, J. Yu, Z. Yang, J. in Li, L. Jiang, Q. i Sheng, G. Fu, J. Wu, T. Chen, X. (2008). Elevated serum polybrominated diphenyl ethers and thyroid-stimulating hormone associated with lymphocytic micronuclei in Chinese workers from an e-waste dismantling site. Environ Sci Technol 42: 2195-2200.
			Zhang and Z. F. Wang 2008	Abs Found A-D	Zhang, HC, Z. F. Wang, J. B. (2008). NAA for study of organohalogen levels in placenta, umbilical cord and hair of mothers with disabled newborns. Journal of Radioanal Chem 278: 499-503.
			Zhang et al. 2007	Abs Found A-D	Zhang, YW, R. Holford, T. R. Leaderer, B. Zahm, S. H. Boyle, P. Zhu, Y. Qin, Q. in Zheng, T. (2007). Family history of hematopoietic and non-hematopoietic malignancies and risk of non-Hodgkin lymphoma. Cancer Causes Control 18: 351-359.
			Zheng et al. 1999	Abs Found A-D	Zheng, TZ, Holford, TR, Mayne, ST, et al. (1999). beta-benzene hexachloride in breast adipose tissue and risk of breast carcinoma. Cancer 85: 2212-2218.
			Zheng et al. 1999	Abs Found A-D	Zheng, TZH, T. R. Mayne, S. T. Tessari, J. Owens, P. H. Zahm, S. H. Zhang, B. Dubrow, R. Ward, B. Carter, D. Boyle, P. (1999). Environmental exposure to hexachlorobenzene (HCB) and risk of female breast cancer in Connecticut. Cancer Epidemiol Biomarkers Prev 8: 407-411.
			Ziem 1995	Abs Found A-D	Ziem, GE. (1995). Multiple chemical sensitivity: Treatment and follow-up with avoidance and control of chemical exposures (Reprinted from Toxicology and Industrial Health, vol 8, pg 72-86, 1992). Int J Occup Med Toxicol 4: 453-466.
			Zoeller 2006	Abs Found A-D	Zoeller, RT. (2006). Collision of basic and applied approaches to risk assessment of thyroid toxicants. Ann N Y Acad Sci 1076: 168-190.
			Zwiernik et al. 2008	Abs Found A-D	Zwiernik, MJB, S. Aylward, L. L. Kay, D. P. Moore, J. Rowlands, C. Woodburn, K. Shotwell, M. Khim, J. S. Giesy, J. P. Budinsky, R. A. (2008). Toxicokinetics of 2,3,7,8-TCDF and 2,3,4,7,8-PeCDF in mink (Mustela vison) at ecologically relevant exposures. Toxicol Sci 105: 33-43.
			Abad et al. 2003	Abs Found E-F (ML Precision)	Abad, EP, F. Llerena, J. J. Caixach, J. Rivera, J. (2003). Evidence for a specific pattern of polychlorinated dibenzo-p-dioxins and dibenzofurans in bivalves. Environ Sci Technol 37: 5090-5096.
			Abalos et al. 2008	Abs Found E-F (ML Precision)	Abalos, MA, E. Estevez, A. Sole, M. Buet, A. Quiros, L. Pina, B. Rivera, J. (2008). Effects on growth and biochemical responses in juvenile gilthead seabream 'Sparus aurata' after long-term dietary exposure to low levels of dioxins. Chemosphere 73: S303-S310.
			Abalos et al. 2013	Abs Found E-F (ML Precision)	Abalos, MA, E. van Leeuwen, S. P. J. Lindstrom, G. Fiedler, H. de Boer, J. van Bavel, B. (2013). Results for PCDD/PCDF and dl-PCBs in the First Round of UNEPs Biennial Global Inter laboratory Assessment on Persistent Organic Pollutants. Trends Analyt Chem 46: 98-109.
			Abarnou et al. 2002	Abs Found E-F (ML Precision)	Abarnou, AL, V. Le Guellec, A. M. Jaouen-Madoulet, A. (2002). Contaminants in marine foodwebs. Rev Med Vet 153: 425-432.
			Abdallah 1994	Abs Found E-F (ML Precision)	Abdallah, AMA. (1994). RESIDUE LEVELS OF ORGANOCHLORINE POLLUTANTS IN FISH FROM ABU-QUIR BAY AND IDKU LAKE, ALEXANDRIA, EGYPT. Toxicol Environ Chem 44: 65-71.
			Abdallah 1994	Abs Found E-F (ML Precision)	Abdallah, AMAA, H. A. (1994). RESIDUE LEVELS OF CHLORINATED HYDROCARBONS COMPOUNDS IN FISH FROM EL-MAX BAY AND MARYUT LAKE, ALEXANDRIA, EGYPT. Toxicol Environ Chem 42: 107-114.
			Abdallah 2006	Abs Found E-F (ML Precision)	Abdallah, AE-G, Z. A. (2006). Organochlorines and PCBs in Tilapia zillii from Lake El-Manzala, Egypt. Chem Ecol 22: 219-224.
			Abelsohn et al. 2002	Abs Found E-F (ML Precision)	Abelsohn, AG, B. L. Sanborn, M. D. Weir, E. (2002). Identifying and managing adverse environmental health effects: 5. Persistent organic pollutants. Can Med Assoc J 166: 1549-1554.
			Abhilash et al. 2008	Abs Found E-F (ML Precision)	Abhilash, PCJ, S. Singh, V. Singh, A. Singh, N. Srivastava, S. C. (2008). Occurrence and distribution of hexachlorocyclohexane isomers in vegetation samples from a contaminated area. Chemosphere 72: 79-86.
			Adamov et al. 2003	Abs Found E-F (ML Precision)	Adamov, JV-M, M. Buzarov, D. Jovetic, S. Sudji, J. Popovic, E. (2003). Distribution of PCBs at different levels of aquatic ecosystem in the Danube River in Vojvodina. Fresen Environ Bull 12: 117-120.
			Adams and J. S. Ham 1996	Abs Found E-F (ML Precision)	Adams, SMJ, J. S. Ham, K. D. (1996). Influence of ecological factors on the relationship between MFO induction and fish growth: Bridging the gap using neural networks. Mar Environ Res 42: 197-201.
			Adams et al. 1999	Abs Found E-F (ML Precision)	Adams, SMB, M. S. Greeley, M. S. Levine, D. A. Teh, S. J. (1999). Ecological risk assessment in a large river-reservoir: 6. Bioindicators of fish population health. Environ Toxicol Chem 18: 628-640.
			Adeyemi et al. 2009	Abs Found E-F (ML Precision)	Adeyemi, DU, G. Anyakora, C. Uyimadu, J. (2009). Polychlorinated biphenyl in fish samples from Lagos Lagoon, Nigeria. Afr J Biotechnol 8: 2811-2815.
			Ahmed et al. 2007	Abs Found E-F (ML Precision)	Ahmed, MTM, Y. Y. El Sharabasy, H. Diab, A. Tundo, P. (2007). Risk assessment of some PCDDs, PCDFs, dioxin-like PCBs, and PCBs in contaminated dairy products: An Egyptian pilot case study. Hum Ecol Risk Assess 13: 658-668.
			Ai et al. 2003	Abs Found E-F (ML Precision)	Ai, ND, R. K. Yu, S. J. Welsh, W. J. (2003). Computational models for predicting the binding affinities of ligands for the wild-type androgen receptor and a mutated variant associated with human prostate cancer. Chem Res Toxicol 16: 1652-1660.
			Aksu et al. 2011	Abs Found E-F (ML Precision)	Aksu, AB, N. Taskin, O. S. Ersan, M. S. (2011). Toxic metal (Pb, Cd, As and Hg) and organochlorine residue levels in hake (Merluccius merluccius) from the Marmara Sea, Turkey. Environ Monit Assess 182: 509-521.
			Al 2012	Abs Found E-F (ML Precision)	Al, RS, H. Abd. (2012). Persistent organochlorines in human breast milk from Al-Sharkia Governorate, Egypt. Int J Environ Anal Chem 92: 1215-1225.
			Alawi and M. K. Al-Aqqad 2006	Abs Found E-F (ML Precision)	Alawi, MAF, M. K. Al-Aqqad, S. (2006). Persistant organic pollutants (POPs) in Jordanian human milk. Fresen Environ Bull 15: 118-124.
			Albanis et al. 2009	Abs Found E-F (ML Precision)	Albanis, TV, F. Nikolaou, K. Vasilikiotis, G. Kochubovski, M. Gjorgjef, D. Diamantopoulos, C. h Lampropoulou, D. Zavlaris, K. Selimi, P. (2009). AXIOS RIVER POLLUTION. PART II: POLYCHLORINATED BIPHENYLS AND HEAVY METALS. J Environ Prot Ecol 10: 37-41.
			Albers 2006	Abs Found E-F (ML Precision)	Albers, PH. (2006). Birds and polycyclic aromatic hydrocarbons. 17: 125-140.
			Alcock et al. 1994	Abs Found E-F (ML Precision)	Alcock, REH, C. J. Harris, C. A. Johnston, A. E. Lead, W. A. Sanders, G. Jones, K. C. (1994). CONTAMINATION OF ENVIRONMENTAL-SAMPLES PREPARED FOR PCB ANALYSIS. Environ Sci Technol 28: 1838-1842.
			Aleksandryan 2006	Abs Found E-F (ML Precision)	Aleksandryan, A. (2006). Nato Science for Peace and Security Series C - Environmental Security Contamination of water basins of Armenia by persistent organic pollutants Trans.). In (ed.).
			Altshul and A. Hauser 2004	Abs Found E-F (ML Precision)	Altshul, LC, A. Hauser, R. (2004). The relationship between levels of PCBs and pesticides in human hair and blood: Preliminary results. Environ Health Perspect 112: 1193-1199.
			Amakura et al. 2009	Abs Found E-F (ML Precision)	Amakura, YT, T. Tanno, K. Nomura, K. Yanagi, T. Kono, Y. Yoshimura, M. Maitani, T. Matsuda, R. Yoshida, T. (2009). Dioxin Concentrations in Commercial Health Tea Materials in Japan. J Health Sci 55: 290-293.
			Andersen et al. 2001	Abs Found E-F (ML Precision)	Andersen, ML, E. Derocher, A. E. Belikov, S. E. Bernhoft, A. Boltunov, A. N. Garner, G. W. Skaare, J. U. Wiig, O. (2001). Geographic variation of PCB congeners in polar bears (Ursus maritimus) from Svalbard east to the Chukchi Sea. Polar Biology 24: 231-238.
			Anderson et al. 1996	Abs Found E-F (ML Precision)	Anderson, JWB, K. Edelman, D. Vincent, S. Vu, T. P. Tukey, R. H. (1996). The use of human 101L cells as a biomarker, p450 RGS, for assessing the potential risk of environmental samples. ACS Symp Ser Am Chem Soc 643: 150-168.
			Anderson et al. 1996	Abs Found E-F (ML Precision)	Anderson, HAF, C. Fiore, B. Hanrahan, L. Humphrey, H. E. B. Kanarek, M. Long, T. Mortensen, K. Shelley, T. Sonzogni, B. Steele, G. Tilden, J. (1996). Consortium for the health assessment of Great Lakes sport fish consumption. Toxicol Ind Health 12: 369-373.
			Andersson et al. 1994	Abs Found E-F (ML Precision)	Andersson, ON, G. Robertson, B. Glaumann, H. Sonnenfeld, T. Lund, J. (1994). ONTOGENY OF A HUMAN POLYCHLORINATED BIPHENYL-BINDING PROTEIN - LEVEL OF EXPRESSION IN TRACHEAL ASPIRATES IN BRONCHOPULMONARY DYSPLASIA. Chest 105: 17-22.
			Andersson et al. 2000	Abs Found E-F (ML Precision)	Andersson, PLvdB, A. S. A. M. van den Berg, M. Tysklind, M. (2000). Multivariate modeling of polychlorinated biphenyl-induced CYP1A activity in hepatocytes from three different species: Ranking scales and species differences. Environ Toxicol Chem 19: 1454-1463.
			Andraso 2005	Abs Found E-F (ML Precision)	Andraso, GM. (2005). Summer food habits of pumpkinseeds (Lepomis gibbosus) and bluegills (Lepomis macrochirus) in Presque Isle Bay, Lake Erie. J Great Lakes Res 31: 397-404.
			Anezaki et al. 2007	Abs Found E-F (ML Precision)	Anezaki, KY, K. Natsume, S. Hashimoto, S. (2007). Estimation of PCB sources using statistical methods. Bunseki Kagaku 56: 639-648.
			Ang and H. M. Obbard 2005	Abs Found E-F (ML Precision)	Ang, ELZ, H. M. Obbard, J. P. (2005). Recent advances in the bioremediation of persistent organic pollutants via biomolecular engineering. Enzyme Microb Technol 37: 487-496.
			Anon 1971	Abs Found E-F (ML Precision)	Anon 2189967. (1971). CONTROVERSY CONTINUES OVER PCBS. Chem Eng News 49: 32-&.
			Anon 1979	Abs Found E-F (ML Precision)	Anon 2208783. (1979). LETTER FROM PROCTER and GAMBLE COMPANY TO USEPA SUBMITTING REPORTS, PROTOCOLS AND DATA ON N-ALKYL GLYCIDYL ETHERS WITH ATTACHMENTS. (TSCATS/408504).
			Anon 1989	Abs Found E-F (ML Precision)	Anon 2213943. (1989). HUMAN EMBRYONIC PALATAL MESENCHYME CELL GROWTH INHIBITION ASSAY -- S-9 MEDIATED ASSAY (DRAFT REPORT) WITH COVER LETTER DATED 112289. (TSCATS/404978). MICROBIOLOGICAL ASSOC INC.
			Anon 1990	Abs Found E-F (ML Precision)	Anon 2201390. (1990). Polychlorinated Biphenyls (PCBs), Polychlorinated Dibenzofurans (PCDFs), and Polychlorinated Dioxins (PCDDs). (NTIS/02982444).
			Anon 1990	Abs Found E-F (ML Precision)	Anon 2207298. (1990). Green Bay Mass Balance Project: An Advanced Analytical Model for Environmental Management. (NTIS/03002276_a).
			Anon 1990	Abs Found E-F (ML Precision)	Anon 2207052. (1990). Report of Sampling and Analysis Results, Manhattan Beach Army Housing Units, Brooklyn, New York. (NTIS/02972330_a).
			Anon 1990	Abs Found E-F (ML Precision)	Anon 2206849. (1990). Report of Sampling and Analysis Results: Tappan Army Housing Units, Tappan, New York. (NTIS/02972349_a).
			Anon 1990	Abs Found E-F (ML Precision)	Anon 2202832. (1990). Health Assessment for Red Penn Sanitation Co. Inc., Landfill Peewee Valley, Kentucky, Region 4. CERCLIS No. KYD981469794. (NTIS/02970991_a).
			Anon 1991	Abs Found E-F (ML Precision)	Anon 1335558. (1991). Health Assessment for Green River Disposal, Inc., Daviess County, Kentucky, Region 4. CERCLIS No. KYD980501076. (NTIS/02974728_a).
			Anon 1991	Abs Found E-F (ML Precision)	Anon 2199829. (1991). Workshop Report on Toxicity Equivalency Factors for Polychlorinated Biphenyl Congeners. Risk Assessment Forum. (NTIS/02980586).
			Anon 1992	Abs Found E-F (ML Precision)	Anon 2200581. (1992). Superfund Fact Sheet: PCBs. (NTIS/02974638).
			Anon 1992	Abs Found E-F (ML Precision)	Anon 2201408. (1992). Public Health Assessment for Westinghouse (Sunnyvale Plant), Sunnyvale, Santa Clara County, California, Region 9, CERCLIS No. CAD001864081. (NTIS/02970883).
			Anon 1992	Abs Found E-F (ML Precision)	Anon 2212893. (1992). Hazardous Waste Cerification Plan: Hazardous Waste Handling Facility, Lawrence Berkeley Laboratory. (NTIS/02974738).
			Anon 1992	Abs Found E-F (ML Precision)	Anon 2202900. (1992). International Mussel Watch: A Global Assessment of Environmental Levels of Chemical Contaminants. (NTIS/02970845).
			Anon 1992	Abs Found E-F (ML Precision)	Anon 2202901. (1992). Ross Hazardous and Toxic Materials Handling Facility: Environmental assessment. (NTIS/02971016).
			Anon 1993	Abs Found E-F (ML Precision)	Anon 2200596. (1993). Public Health Assessment for La Salle Electrical Utilities, La Salle, La Salle County, Illinois, Region 5. CERCLIS No. ILD980794333. (NTIS/02983625_2).
			Anon 1993	Abs Found E-F (ML Precision)	Anon 2200018. (1993). Workshop Report on Developmental Neurotoxic Effects Associated with Exposure to PCBs. Held in Research Triangle Park, North Carolina on September 14-15, 1992. (NTIS/02983131_2).
			Anon 1993	Abs Found E-F (ML Precision)	Anon 2207137. (1993). Environmental Sciences Division annual progress report for period ending September 30, 1992. (NTIS/02980344_2).
			Anon 1993	Abs Found E-F (ML Precision)	Anon 2207178. (1993). Decontamination Systems Information and Research Program. Quarterly technical progress report, January 1--March 31, 1993. (NTIS/02988795_2).
			Anon 1993	Abs Found E-F (ML Precision)	Anon 2213983. (1993). Decontamination Systems Information and Research Program. Quarterly technical progress report, July 1--September 30, 1993. (NTIS/02996935_a).
			Anon 1993	Abs Found E-F (ML Precision)	Anon 2202679. (1993). Toxicological profile for selected PCBs (Aroclor-1260, -1254, -1248, -1242, 1232, -1221, and -1016): Update. (CIS/96/02231). Agency for Toxic Substances and Diseases Registry (ATSDR).
			Anon 1993	Abs Found E-F (ML Precision)	Anon 2202959. (1993). Waste Characterization Data Manual for the inactive liquid low-level waste tank systems at Oak Ridge National Laboratory, Oak Ridge, Tennessee. Environmental Restoration Program (June 1993). (NTIS/02983361_2).
			Anon 1994	Abs Found E-F (ML Precision)	Anon 2201442. (1994). Public Health Assessment (Petitioned) for Chattanooga Creek Tar Deposit (a/k/a Chattanooga Creek), Chattanooga, Hamilton County, Tennessee, Region 4. CERCLIS No. TND982119489. (NTIS/02993202_a).
			Anon 1994	Abs Found E-F (ML Precision)	Anon 2207547. (1994). Base Realignment and Closure (BRAC) Cleanup Plan: Woodbridge Research Facility, Woodbridge, Virginia. Version 1. (NTIS/02990943).
			Anon 1995	Abs Found E-F (ML Precision)	Anon 1998219. (1995). Great Lakes Water Quality Initiative Criteria Documents for the Protection of Human Health. (NTIS/03002219_a).
			Anon 1995	Abs Found E-F (ML Precision)	Anon 2199962. (1995). How to handle PCBs without harming yourself or the environment. (CIS/95/01455). Health and Safety Executive.
			Anon 1995	Abs Found E-F (ML Precision)	Anon 2207297. (1995). Great Lakes Water Quality Initiative Technical Support Document for Wildlife Criteria. (NTIS/03002222_a).
			Anon 1995	Abs Found E-F (ML Precision)	Anon 2201455. (1995). Great Lakes Water Quality Initiative Criteria Documents for the Protection of Wildlife: DDT, Mercury, 2,3,7,8-TCDD, PCBs. (NTIS/03002221_a).
			Anon 1996	Abs Found E-F (ML Precision)	Anon 2203071. (1996). Consortium News. Newsletter of the SERDP Biotreatment Research Consortium. Volume 2, Number 1. (NTIS/02991883).
			Anon 1997	Abs Found E-F (ML Precision)	Anon 2203135. (1997). Waste certification program plan for Oak Ridge National Laboratory. Revision 2. (NTIS/03010498_a).
			Anon 1998	Abs Found E-F (ML Precision)	Anon 1599163. (1998). Endocrine Disruptors: Research Needs and Priorities, 1998. (NTIS/03007145).
			Anon 1998	Abs Found E-F (ML Precision)	Anon 2168248. (1998). Research Watch: PCBs and health. Environ Sci Technol 32: 332A.
			Anon 1998	Abs Found E-F (ML Precision)	Anon 2202606. (1998). Quality Assurance Project Plan. Organochlorine and Metal Contaminant Levels in Hudson River, New York Reptiles and Amphibians. Hudson River Natural Resource Damage Assessment. Final. Revision 1. (NTIS/11410061).
			Anon 1998	Abs Found E-F (ML Precision)	Anon 2203106. (1998). Inventory of Sources of Dioxin in the United States. Review Draft. (NTIS/03004213).
			Anon 1999	Abs Found E-F (ML Precision)	Anon 2167279. (1999). Research Watch: PCBs. Environ Sci Technol 33: 470A.
			Anon 1999	Abs Found E-F (ML Precision)	Anon 2198954. (1999). Housatonic River Area PCB Exposure Assessment Study. Final Report. (NTIS/02921788_a).
			Anon 1999	Abs Found E-F (ML Precision)	Anon 2202685. (1999). Public Health Assessment for Austin, City of-Holly Street Power (a/k/a/ Holly Street Power Plant) Austin, Travis County, Texas, Region 6. CERCLIS No. TXD988024014. (NTIS/02921250_a).
			Anon 2000	Abs Found E-F (ML Precision)	Anon 1486017. (2000). La Salle Electrical Utilities Company Cohort Mortality Study, La Salle, Illinois. (NTIS/02937798_a).
			Anon 2000	Abs Found E-F (ML Precision)	Anon 2167124. (2000). Research Watch: PCB exposures. Environ Sci Technol 34: 91A.
			Anon 2000	Abs Found E-F (ML Precision)	Anon 2166647. (2000). Research Watch: PCBs in a lake. Environ Sci Technol 34: 355A.
			Anon 2000	Abs Found E-F (ML Precision)	Anon 2201316. (2000). Proceedings of the subregional workshop on identification and management of dioxins/furans and PCBs (pp. 11-13). (CIS/02/00340). Inter-Organization Programme for the Sound Management of Chemicals (IOMC).
			Anon 2000	Abs Found E-F (ML Precision)	Anon 2199967. (2000). Toxicological Profile for Polychlorinated Biphenyls (Update, November 2000). (NTIS/02928747_a).
			Anon 2000	Abs Found E-F (ML Precision)	Anon 2202718. (2000). Hazardous Substances Emergency Events Surveillance (HSEES): Cumulative Report, January 1993 - December 1997. (NTIS/02934650_a).
			Anon 2001	Abs Found E-F (ML Precision)	Anon 2199131. (2001). Proceedings of the subregional workshop on identification and management of PCBs and dioxins/furans (pp. 11-13). (CIS/02/00341). Inter-Organization Programme for the Sound Management of Chemicals (IOMC).
			Anon 2001	Abs Found E-F (ML Precision)	Anon 2202719. (2001). Workshop Report on the Application of 2,3,7,8-TCDD Toxicity Equivalence Factors to Fish and Wildlife. (NTIS/02935955_a).
			Anon 2003	Abs Found E-F (ML Precision)	Anon 2200528. (2003). Analyses of Laboratory and Field Studies of Reproductive Toxicity in Birds Exposed to Dioxin-Like Compounds for Use in Ecological Risk Assessment. (NTIS/02927299).
			Anon 2003	Abs Found E-F (ML Precision)	Anon 2201372. (2003). Dioxins and Dioxin-Like Compounds In the U.S. Domestic Meat and Poultry Supply. (NTIS/02020228).
			Anon 2003	Abs Found E-F (ML Precision)	Anon 2199974. (2003). Public Health Assessment for General Electric Site-Newell Street Area II (a/k/a GE-HOUSATONIC RIVER) Pittsfield, Berkshire County, Massachusetts EPA Facility ID: MAD002084093. (NTIS/02925690).
			Anon 2004	Abs Found E-F (ML Precision)	Anon 2211989. (2004). Valley Creek Restoration Plan, August 2004. (NTIS/02942697_a).
			Anon 2004	Abs Found E-F (ML Precision)	Anon 2202790. (2004). Ecological Risk Assessment for General Electric (GE)/Housatonic River Site Rest of River. Volumes 1 and 2, Sections 1-12. (NTIS/02936768).
			Anon 2005	Abs Found E-F (ML Precision)	Anon 1396208. (2005). Health Consultation: Ingestion of Lamprey for the Confederated Tribes of Siletz Indians. Lamprey Caught at Willamette Falls, Oregon City, Clackamas County, Oregon, Part of Portland Harbor, Portland, Multnomah County, Oregon. EPA Facility ID: ORSFN1002155. (NTIS/02880201_a).
			Anon 2005	Abs Found E-F (ML Precision)	Anon 2198811. (2005). Public Health Assessment for Ward Transformer, Raleigh, Wake County, North Carolina, March 14, 2005. EPA Facility ID: NCD003203603. (NTIS/02933086).
			Anon 2005	Abs Found E-F (ML Precision)	Anon 2199272. (2005). Health Consultation: Kuhlman Electric Corporation, Crystal Springs, Mississippi. (NTIS/03450123).
			Anon 2005	Abs Found E-F (ML Precision)	Anon 2202791. (2005). NIOSH Health Hazard Evaluation Report: HETA No. 2004-0169-2982, U.S. Magnesium, Rowley, Utah, October 2005. (NTIS/02938042).
			Anon 2006	Abs Found E-F (ML Precision)	Anon 2198781. (2006). Study Plan for Avian Egg Injection Study. Hudson River Natural Resource Damage Assessment. Final, May 12, 2006. (NTIS/11270104).
			Anon 2006	Abs Found E-F (ML Precision)	Anon 2200944. (2006). Study Plan for Mink Injury Investigations for the Hudson River. Hudson River Natural Resource Damage Assessment. Final. (NTIS/10990123).
			Anon 2006	Abs Found E-F (ML Precision)	Anon 2199425. (2006). Responsiveness Summary for the Avian Egg Injection Study Plan. Hudson River Natural Resource Damage Assessment. Final, June 5, 2006. (NTIS/11270105).
			Anon 2006	Abs Found E-F (ML Precision)	Anon 2199560. (2006). Public Health Assessment for PCB Contaminated Sediment in the Lower Fox River and Green Bay, Northeastern Wisconsin, March 14, 2006. EPA Facility ID: WI0001954841. (NTIS/02940002_a).
			Anon 2007	Abs Found E-F (ML Precision)	Anon 2200462. (2007). Health Consultation: St. Clair Shores PCBs: Residential Soils, St. Clair Shores, Macomb County, Michican. EPA Facility ID: MIN000510063, November 27, 2007. (NTIS/11410137).
			Anon 2007	Abs Found E-F (ML Precision)	Anon 2200270. (2007). Study Plan for Avian Egg Injection Study. Hudson River Natural Resource Damage Assessment. Final, Revised January 31, 2007. (NTIS/11270106).
			Anon 2007	Abs Found E-F (ML Precision)	Anon 2199141. (2007). Work Summary and Data Report: Collection of Bats from the Hudson River, New York. 2001 and 2002 Samples. Hudson River Natural Resource Damage Assessment. Final. (NTIS/10990106).
			Anon 2008	Abs Found E-F (ML Precision)	Anon 1716715. (2008). Health Consultation: Evaluation of PCBs, PBDEs and Selected Metals in the Spokane River, including Long Lake. Spokane, Washington. (NTIS/12420176).
			Anon 2008	Abs Found E-F (ML Precision)	Anon 2201306. (2008). Letter Health Consultation: 2008 Nuisance Geese, Lansing, Michigan. (NTIS/12280150).
			Anon 2008	Abs Found E-F (ML Precision)	Anon 2199421. (2008). Injury Determination Report Hudson River Surface Water Resources. Hudson River Natural Resource Damage Assessment. (NTIS/11270103).
			Anon 2008	Abs Found E-F (ML Precision)	Anon 2199362. (2008). Study Plan for Waterfowl Injury Assessment: Determining PCB Concentrations in Hudson River Resident Waterfowl. Hudson River Natural Resource Damage Assessment. Final. (NTIS/10990124).
			Anon 2009	Abs Found E-F (ML Precision)	Anon 2199803. (2009). Letter Health Consultation: Evaluate the Potential Health Impacts From a Release of a Regulated Chemical to Soil Georgia Power Facility, Atlanta, Fulton County, Georgia. (NTIS/10590103).
			Anon 2010	Abs Found E-F (ML Precision)	Anon 2201310. (2010). NTP Technical Report on the Toxicology and Carcinogenesis Studies of 2,3',4,4',5-Pentachlorobiphenyl (PCB 118) (CAS NO. 31508-00-6) in Female Harlan Sprague-Dawley Rats (Gavage Studies). (NTIS/10200143).
			Anon 2010	Abs Found E-F (ML Precision)	Anon 2199510. (2010). Health Consultation: Polychlorinated Biphenyl (PCB) Contamination: Taku Gardens, Fort Wainwright, Alaska, April 26, 2010. (NTIS/12260126).
			Anon 2010	Abs Found E-F (ML Precision)	Anon 2198961. (2010). Letter Health Consultation: Lake Saracen PCB-Contaminated Fish Data Review, Pine Bluff, Jefferson County, Arkansas, May 3, 2010. (NTIS/11420111).
			Anon 2010	Abs Found E-F (ML Precision)	Anon 2199929. (2010). Health Consultation: Public Health Evaluation of Fish Contaminant Data in the Housatonic River. Lake Zoar, Lake Lillinonah, West Cornwall Fall's Village, and Bull's Bridge in Kent, Connecticut. (NTIS/12540123).
			Anon 2010	Abs Found E-F (ML Precision)	Anon 2211465. (2010). Responsible Appliance Disposal (RAD) Program: 2009 Annual Report. (NTIS/12710218).
			Anon 2011	Abs Found E-F (ML Precision)	Anon 2198742. (2011). Polychlorinated Biphenyls and Organochlorine Pesticides in Bald Eagle Blood and Egg Samples from the Hudson River, New York. USGS Report CERC-8335-FY03-31-04 Dated July 2003. FWS Project Title: Chemical Contamination of Resident/Nesting Bald Eagles Along the Hudson River, New York, Samples from 1999-2001. Hudson River Natural Resource Damage Assessment. Final. (NTIS/10990104…
			Anon 2011	Abs Found E-F (ML Precision)	Anon 2200501. (2011). Health Consultation: Hudson River PCBs, Residential Proximity to the Hudson River and Hospitalization Rates for Ischemic Heart Disease and Stroke: 1990-2005, Westchester, Rockland, Putnam, Orange, Dutchess, Ulster, Columbia, Greene, Rensselaer, Albany, Washington and Saratoga Counties, New York. EPA Facility ID: NYD980763841. (NTIS/10720205).
			Anon 2012	Abs Found E-F (ML Precision)	Anon 2200499. (2012). Study Plan for Mink Injury Determination: Investigation of Mink Abundance and Density Relative to Polychlorinated Biphenyl Contamination Within the Hudson River Drainage. Hudson River Natural Resource Damage Assessment. Final. (NTIS/10990122).
			Anon 2012	Abs Found E-F (ML Precision)	Anon 2200950. (2012). First Five-Year Review Report for Hudson River PCBs Superfund Site. (NTIS/12120142).
			Anon 2012	Abs Found E-F (ML Precision)	Anon 2923843. (2012). Integrated Forensics Approach to Fingerprint PCB Sources using Rapid Sediment Characterization (RSC) and Advanced Chemical Fingerprinting (ACF). (NTIS/10700056).
			Anon 2014	Abs Found E-F (ML Precision)	Anon 2924395. (2014). Health Consultation: Public Health Evaluation of Fish Contaminant Data in the Housatonic River. Lake Zoar, Lake Lillinonah, West Cornwall, Falls Villiage and Bulls Bridge in Kent, Connecticut, November 21, 2014. (NTIS/10280135).
			Arai 2012	Abs Found E-F (ML Precision)	Arai, TT, A. (2012). Differences in organochlorine accumulation accompanying life history in the catadromous eel Anguilla japonica and the marine eel Conger myriaster. Ecotoxicology 21: 1260-1271.
			Arai 2013	Abs Found E-F (ML Precision)	Arai, T. (2013). Bioaccumulation of organochlorines in relation to the life history in the white-spotted charr Salvelinus leucomaenis. Mar Pollut Bull 67: 166-176.
			Araneo et al. 2008	Abs Found E-F (ML Precision)	Araneo, FF, M. Guerra, M. Pascarella, F. Zampetti, F. Helmholtz Centre Environmental, Research-Ufz. (2008). BACKGROUND LEVELS OF DIOXINS AND PCB(dl) IN CAMPANIA, SOUTHERN ITALY. 282-290.
			Argemi and N. Porta 2005	Abs Found E-F (ML Precision)	Argemi, FC, N. Porta, A. (2005). Endocrine disruption: Environmental perspectives and public health. Acta Bioquim Clin Latinoam 39: 291-300.
			Arriaga-Alba et al. 2008	Abs Found E-F (ML Precision)	Arriaga-Alba, MR-S, R. Flores-Paz, R. Dorin Torres-Ramos, Y. Maria Olivares-Corichi, I. Jose Hicks, J. (2008). Antimutagenic effects of vitamin C against oxidative changes induced by quinolones. Food Technology and Biotechnology 46: 38-43.
			Aslund 2010	Abs Found E-F (ML Precision)	Aslund, MWZ, B. A. (2010). NATO Science for Peace and Security Series C - Environmental Security A REVIEW OF RECENT RESEARCH DEVELOPMENTS INTO THE POTENTIAL FOR PHYTOEXTRACTION OF PERSISTENT ORGANIC POLLUTANTS (POPS) FROM WEATHERED, CONTAMINATED SOIL Trans.). In (ed.).
			Axelman 2001	Abs Found E-F (ML Precision)	Axelman, JB, D. (2001). Budget calculations for polychlorinated biphenyls (PCBs) in the Northern Hemisphere - a single-box approach. Tellus B Chem Phys Meteorol 53: 235-259.
			Azmi et al. 2006	Abs Found E-F (ML Precision)	Azmi, MAN, S. N. H. Azmi, M. A. Aslam, M. (2006). Effect of pesticide residues on health and different enzyme levels in the blood of farm workers from Gadap (rural area) Karachi-Pakistan. Chemosphere 64: 1739-1744.
			Babut et al. 2012	Abs Found E-F (ML Precision)	Babut, ML, C. Pradelle, S. Persat, H. Badot, P. M. (2012). BSAFs for freshwater fish and derivation of a sediment quality guideline for PCBs in the Rhone basin, France. Journal of Soils and Sediments 12: 241-251.
			Babut et al. 2012	Abs Found E-F (ML Precision)	Babut, MM, A. Pradelle, S. Marchand, P. Le Bizec, B. Perceval, O. (2012). Nationwide PCB congener pattern analysis in freshwater fish samples in France. Knowledge and Management of Aquatic Ecosystems 10.1051/kmae/2013033.
			Bachour et al. 1992	Abs Found E-F (ML Precision)	Bachour, GG, S. Elmadfa, I. Brunn, H. (1992). DIOXIN ANALOGS OF PCBS IN HUMAN-MILK. Dtsch Lebensm-Rundsch 88: 18-19.
			Bacon et al. 1999	Abs Found E-F (ML Precision)	Bacon, CEJ, W. M. Estes, J. A. Simon, M. Norstrom, R. J. (1999). Comparison of organochlorine contaminants among sea otter (Enhydra lutris) populations in California and Alaska. Environ Toxicol Chem 18: 452-458.
			Bahrami et al. 2000	Abs Found E-F (ML Precision)	Bahrami, FvH, C. Bergman, A. Brandt, I. (2000). Target cells for methylsulphonyl-2,6-dichlorobenzene in the olfactory mucosa in mice. Chem Biol Interact 128: 97-113.
			Bak et al. 2013	Abs Found E-F (ML Precision)	Bak, SI, M. Hirano, M. Iwata, H. Kim, E. (2013). Potencies of Red Seabream AHR1-and AHR2-Mediated Transactivation by Dioxins: Implication of Both AHRs in Dioxin Toxicity. Environ Sci Technol 47: 2877-2885.
			Bakan 2004	Abs Found E-F (ML Precision)	Bakan, GA, S. (2004). Persistent organochlorine residues in sediments along the coast of mid-Black Sea region of Turkey. Mar Pollut Bull 48: 1031-1039.
			Baldursson and H. Syrjanen 2000	Abs Found E-F (ML Precision)	Baldursson, BTB, H. Syrjanen, S. (2000). Human papillomavirus in venous ulcers with and without squamous cell carcinoma. Arch Dermatol Res 292: 275-278.
			Ballschmiter 1996	Abs Found E-F (ML Precision)	Ballschmiter, K. (1996). Persistent, ecotoxic, and bioaccumulative compounds and their possible environmental effects. Pure Appl Chem 68: 1771-1780.
			Baptista et al. 2013	Abs Found E-F (ML Precision)	Baptista, JP, P. Tavares, S. Duarte, A. C. Pardal, M. A. (2013). Influence of sex and age on PCBs accumulation in the commercial fish Chelon labrosus. Journal of Sea Research 79: 27-31.
			Bastian et al. 2013	Abs Found E-F (ML Precision)	Bastian, LY, J. Hirai, Y. Sakai, S. I. (2013). Behavior of PCDD/Fs during open burning of municipal solid waste in open dumping sites. Journal of Material Cycles and Waste Management 15: 229-241.
			Bayen et al. 2005	Abs Found E-F (ML Precision)	Bayen, SW, O. Karuppiah, S. Sivasothi, N. Lee, H. K. Obbard, J. P. (2005). Persistent organic pollutants in mangrove food webs in Singapore. Chemosphere 61: 303-313.
			Bechshoft et al. 2012	Abs Found E-F (ML Precision)	Bechshoft, TOR, F. F. Sonne, C. Letcher, R. J. Muir, D. C. G. Novak, M. A. Henchey, E. Meyer, J. S. Eulaers, I. Jaspers, V. L. B. Eens, M. Covaci, A. Dietz, R. (2012). Measuring environmental stress in East Greenland polar bears, 1892-1927 and 1988-2009: What does hair cortisol tell us? Environ Int 45: 15-21.
			Beguer et al. 2008	Abs Found E-F (ML Precision)	Beguer, MP, S. Noel, P. Girardin, M. Boet, P. (2008). First description of heavy skeletal deformations in Palaemon shrimp populations of European estuaries: the case of the Gironde (France). Hydrobiologia 607: 225-229.
			Belmeskine et al. 2012	Abs Found E-F (ML Precision)	Belmeskine, HH, S. Vandelac, L. Sauve, S. Fournier, M. (2012). Toxic effects of PCDD/Fs mixtures on Eisenia andrei earthworms. Ecotoxicol Environ Saf 80: 54-59.
			Benchohra and J. J. Ouahab 2012	Abs Found E-F (ML Precision)	Benchohra, MN, J. J. Ouahab, A. (2012). Impulsive differential inclusions involving evolution operators in separable Banach spaces. 64: 991-1018.
			Bendel 2006	Abs Found E-F (ML Precision)	Bendel, RI. (2006). Application of the statistical method and quality factor decomposition to determine microwave fields inside an equipment cavity. 345-350.
			Benjannet et al. 1997	Abs Found E-F (ML Precision)	Benjannet, SS, D. Laslop, A. Munzer, J. S. Chretien, M. Marcinkiewicz, M. Seidah, N. G. (1997). alpha 1-antitrypsin portland inhibits processing of precursors mediated by proprotein convertases primarily within the constitutive secretory pathway. J Biol Chem 272: 26210-26218.
			Bentley 2001	Abs Found E-F (ML Precision)	Bentley, GR. (2001). BIOSOCIAL SOCIETY SERIES Environmental pollutants and fertility Trans.). In (ed.).
			Bentzen et al. 2008	Abs Found E-F (ML Precision)	Bentzen, TWF, E. H. Amstrup, S. C. York, G. S. Wooller, M. J. Muir, D. C. G. O'Hara, T. M. (2008). Dietary biomagnification of organochlorine contaminants in Alaskan polar bears. Can J Zool 86: 177-191.
			Berggrena et al. 1999	Abs Found E-F (ML Precision)	Berggrena, PI, R. Zebuhr, Y. Naf, C. Bandh, C. Broman, D. (1999). Patterns and levels of organochlorines (DDTs, PCBs, non-ortho PCBs and PCDD/Fs) in male harbour porpoises (Phocoena phocoena) from the Baltic Sea, the Kattegat-Skagerrak Seas and the west coast of Norway. Mar Pollut Bull 38: 1070-1084.
			Berglund 2003	Abs Found E-F (ML Precision)	Berglund, O. (2003). Periphyton density influences organochlorine accumulation in rivers. Limnol Oceanogr 48: 2106-2116.
			Berglund et al. 2000	Abs Found E-F (ML Precision)	Berglund, OL, P. Ewald, G. Okla, L. (2000). Bioaccumulation and differential partitioning of polychlorinated biphenyls in freshwater, planktonic food webs. Can J Fish Aquat Sci 57: 1160-1168.
			Berglund et al. 2001	Abs Found E-F (ML Precision)	Berglund, OL, P. Ewald, G. Okla, L. (2001). The effect of lake trophy on lipid content and PCB concentrations in planktonic food webs. Ecology 82: 1078-1088.
			Bergqvist et al. 2005	Abs Found E-F (ML Precision)	Bergqvist, PK, V. Cicenaite, A. Jegorova, I. Katkeviciute, J. (2005). TENTATIVE LEVELS OF POPS IN LITHUANIAN ENVIRONMENT. 172-178.
			Berlincioni et al. 1995	Abs Found E-F (ML Precision)	Berlincioni, MC, G. Ferri, F. Iacovella, N. Larocca, C. Lolini, M. Megli, A. Pupp, M. Rizzi, L. Baldassarri, L. T. Didomenico, A. (1995). PRIORITY ORGANIC MICROCONTAMINANTS IN SELECTED ENVIRONMENTAL AND FOOD MATRICES. Fresen Environ Bull 4: 169-174.
			Berntsen et al. 2013	Abs Found E-F (ML Precision)	Berntsen, HFW, M. B. Bogen, I. L. Fonnum, F. Walaas, S. I. Moldes-Anaya, A. (2013). Mechanisms of penitrem-induced cerebellar granule neuron death in vitro: Possible involvement of GABA(A) receptors and oxidative processes. Neurotoxicology 35: 129-136.
			Berset 1996	Abs Found E-F (ML Precision)	Berset, JDH, R. (1996). Determination of coplanar and ortho substituted PCBs in some sewage sludges of Switzerland using HRGC/ECD and HRGC/MSD. Chemosphere 32: 2317-2333.
			Bhatt 2009	Abs Found E-F (ML Precision)	Bhatt, DKB, M. (2009). Modulation of tricarboxylic acid cycle dehydrogenases during hepatocarcinogenesis induced by hexachlorocyclohexane in mice. Exp Toxicol Pathol 61: 325-332.
			Bhavsar et al. 2007	Abs Found E-F (ML Precision)	Bhavsar, SPJ, D. A. Hayton, A. Reiner, E. J. Chen, T. Bodnar, J. (2007). Are PCB levels in fish from the Canadian Great Lakes still declining? J Great Lakes Res 33: 592-605.
			Bhavsar et al. 2008	Abs Found E-F (ML Precision)	Bhavsar, SPA, E. Fletcher, R. Hayton, A. Somers, K. M. Kolic, T. Macpherson, K. Reiner, E. J. (2008). Temporal trends and spatial distribution of dioxins and furans in lake trout or lake whitefish from the Canadian Great Lakes. Chemosphere 73: S158-S165.
			Bi et al. 2007	Abs Found E-F (ML Precision)	Bi, XW, M. J. Wei, X. Sheng, G. Fu, J. Martin-Hirsch, P. L. Thomas, G. O. Jones, K. C. Martin, F. L. (2007). Infrared spectral analysis of MCF-7 cells treated with serum-lipid extracts segregates predominantly brominated flame retardant-exposed subjects from those with mainly organochlorine exposures. Environ Sci Technol 41: 5915-5922.
			Biedermann 1999	Abs Found E-F (ML Precision)	Biedermann, PUA, I. (1999). The internal barriers of rotation for the 209 polychlorinated biphenyls [Letter]. Environ Sci Pollut Res Int 6: 67-68.
			Bienzle 1993	Abs Found E-F (ML Precision)	Bienzle, BS, E. (1993). PCB-POLYCHLORINATED BIPHENYLS IN FOOD - EXAMPLE FOR ONE CASE OF A HUMANS MILK PCB-CONTAMINATION. Dtsch Lebensm-Rundsch 89: 14-16.
			Bigg 2000	Abs Found E-F (ML Precision)	Bigg, TJ, S. J. (2000). Zero-valent iron for water treatment. Environ Technol 21: 661-670.
			Bisgaard 1991	Abs Found E-F (ML Precision)	Bisgaard, HCT, S. S. (1991). EVIDENCE FOR A COMMON CELL OF ORIGIN FOR PRIMITIVE EPITHELIAL-CELLS ISOLATED FROM RAT-LIVER AND PANCREAS. J Cell Physiol 147: 333-343.
			Bisseling et al. 1997	Abs Found E-F (ML Precision)	Bisseling, JGAK, M. F. C. M. Goverde, H. J. M. Mulder, T. P. J. Peters, W. H. M. Willemsen, W. N. P. Thomas, C. M. G. Steegers, E. A. P. (1997). Glutathione S-transferases in human ovarian follicular fluid. Fertil Steril 68: 907-911.
			Black 1991	Abs Found E-F (ML Precision)	Black, JJB, P. C. (1991). CARCINOGENS AND CANCERS IN FRESH-WATER FISHES [Review]. Environ Health Perspect 90: 27-33.
			Blanco et al. 2013	Abs Found E-F (ML Precision)	Blanco, LM, A. Ferreira, M. Vieites, J. Cabado, A. na. (2013). Polychlorinated dibenzo-p-dioxins and dibenzofurans (PCDD/Fs) and dioxin-like polychlorinated biphenyls (dl-PCBs) in fish, seafood products and fish oil in Spain. Food Addit Contam Part B Surveill 6: 218-230.
			Blanz et al. 1999	Abs Found E-F (ML Precision)	Blanz, TS-B, D. E. Emeis, K. C. Petrick, G. Duinker, J. C. (1999). Chlorobiphenyls in suspension and sediment of the southern Baltic Sea: a mass balance calculation since the onset of PCB-production. Cont Shelf Res 19: 891-910.
			Blessing 1997	Abs Found E-F (ML Precision)	Blessing, R. (1997). Polychlorinated dioxins and furanes in public buildings. Gefahrst Reinhalt Luft 57: 305-309.
			Bluthgen 2001	Abs Found E-F (ML Precision)	Bluthgen, A. (2001). Organochlorine compounds in milkfat - Suitability of consumer protection instruments and problems at their use from DDT to dioxins and furans. 53: 219-238.
			Bochentin et al. 2007	Abs Found E-F (ML Precision)	Bochentin, IH, N. Orlikowska, A. Wyrzykowska, B. Horii, Y. Yamashita, N. Falandysz, J. (2007). Polychlorinated dibenzo-p-dioxins (PCDDs) and -furans (PCDFs) in pine needles of Poland. J Environ Sci Health A Tox Hazard Subst Environ Eng 42: 1969-1978.
			Bodiguel et al. 2008	Abs Found E-F (ML Precision)	Bodiguel, XT, J. Loizeau, V. Munschy, C. Guiot, N. Le Guellec, A. M. Olivier, N. Roupsard, F. Mellon, C. (2008). WIT TRANSACTIONS ON ECOLOGY AND THE ENVIRONMENT Classical and novel organohalogen compounds (PCBs and PBDEs) in hake (M. merluccius, L.) from the Mediterranean and Atlantic coasts (France) Trans.). In (ed.).
			Bodiguel et al. 2009	Abs Found E-F (ML Precision)	Bodiguel, XM, O. Mellon-Duval, C. Roupsard, F. Le Guellec, A. M. Loizeau, V. (2009). A dynamic and mechanistic model of PCB bioaccumulation in the European hake (Merluccius merluccius). Journal of Sea Research 62: 124-134.
			Boerjan et al. 2002	Abs Found E-F (ML Precision)	Boerjan, MLF, S. Rhind, S. M. Meijer, G. A. L. (2002). The potential reproductive effects of exposure of domestic ruminants to endocrine disrupting compounds. Animal Science 74: 3-12.
			Bohnenberger et al. 2003	Abs Found E-F (ML Precision)	Bohnenberger, SW, B. Schmitz, H. J. Schrenk, D. (2003). Inhibition of apoptosis in rat hepatocytes treated with, non-dioxinlike' PCBs. Fresen Environ Bull 12: 232-239.
			Bonillafelix 1996	Abs Found E-F (ML Precision)	Bonillafelix, MJ, W. (1996). Expression and localization of prostaglandin EP(3) receptor mRNA in the immature rabbit kidney. 271: F30-F36.
			Borlakoglu 1991	Abs Found E-F (ML Precision)	Borlakoglu, JTD, R. R. (1991). PCBS IN HUMAN TISSUES. Chem Br 27: 815-818.
			Bosveld and M. Theelen 1992	Abs Found E-F (ML Precision)	Bosveld, BV, M. Theelen, R. M. C. (1992). ASSESSMENT OF THE EROD INDUCING POTENCY OF 11 2,3,7,8-SUBSTITUTED PCDD/FS AND 3 COPLANAR PCBS IN THE CHICK-EMBRYO. Chemosphere 25: 911-916.
			Boumphrey et al. 1993	Abs Found E-F (ML Precision)	Boumphrey, RSH, S. J. Jones, K. C. Osborn, D. (1993). POLYCHLORINATED BIPHENYL CONGENER PATTERNS IN TISSUES FROM A SELECTION OF BRITISH BIRDS. Arch Environ Contam Toxicol 25: 346-352.
			Bouwman 2004	Abs Found E-F (ML Precision)	Bouwman, H. (2004). South Africa and the Stockholm Convention on Persistent Organic Pollutants. S Afr J Sci 100: 323-328.
			Brady et al. 2006	Abs Found E-F (ML Precision)	Brady, TD, A. Gann, D. Rush, H. (2006). Learning to manage mega projects: the case of BAA and Heathrow Terminal 5. 455-466.
			Brambilla et al. 2004	Abs Found E-F (ML Precision)	Brambilla, GC, G. De Filippis, S. Magliuolo, M. di Domenico, A. (2004). Review of aspects pertaining to food contamination by polychlorinated dibenzodioxins, dibenzofurans, and biphenyls at the farm level. Anal Chim Acta 514: 1-7.
			Bray et al. 2006	Abs Found E-F (ML Precision)	Bray, FF, J. Devesa, S. S. McGlynn, K. A. Moller, H. (2006). Interpreting the international trends in testicular seminoma and nonseminoma incidence. Nat Clin Pract Urol 3: 532-543.
			Brochu and S. Pelletier 1995	Abs Found E-F (ML Precision)	Brochu, CM, S. Pelletier, E. (1995). POLYCHLORINATED DIBENZO-P-DIOXINS AND DIBENZOFURANS IN SEDIMENTS AND BIOTA OF THE SAGUENAY FJORD AND THE ST-LAWRENCE ESTUARY. Mar Pollut Bull 30: 515-523.
			Brosnan et al. 2002	Abs Found E-F (ML Precision)	Brosnan, TMR, L. Gumaer, L. Jahn, K. (2002). Assessment of injuries to natural resources from PCBs in the Hudson River in New York State. 1-8.
			Brown 1992	Abs Found E-F (ML Precision)	Brown, JF. (1992). METABOLIC ALTERATIONS OF PCB RESIDUES IN AQUATIC FAUNA - DISTRIBUTIONS OF CYTOCHROME P4501A-LIKE AND P4502B-LIKE ACTIVITIES. Mar Environ Res 34: 261-266.
			Brown 1994	Abs Found E-F (ML Precision)	Brown, JF, Jr. (1994). Determination of PCB metabolic, excretion, and accumulation rates for use as indicators of biological response and relative risk. Environ Sci Technol 28: 2295-2305.
			Brown and Jr. Lawton 1984	Abs Found E-F (ML Precision)	Brown, JF, Jr. Lawton, R. W. (1984). Polychlorinated biphenyl (PCB) partitioning between adipose tissue and serum. Bull Environ Contam Toxicol 33: 277-280.
			Brown and T. L. Bunce 1992	Abs Found E-F (ML Precision)	Brown, MMM, T. L. Bunce, N. J. (1992). FACTORS AFFECTING THE TOXICITY OF DIOXIN-LIKE TOXICANTS - A MOLECULAR APPROACH TO RISK ASSESSMENT OF DIOXINS. Toxicol Lett 61: 141-147.
			Brunciak et al. 2001	Abs Found E-F (ML Precision)	Brunciak, PAD, J. Gigliotti, C. L. Nelson, E. D. Eisenreich, S. J. (2001). Atmospheric polychlorinated biphenyl concentrations and apparent degradation in coastal New Jersey. Atmos Environ 35: 3325-3339.
			Bruschweiler and F. E. Fent 1996	Abs Found E-F (ML Precision)	Bruschweiler, BJW, F. E. Fent, K. (1996). An ELISA assay for cytochrome P4501A in fish liver cells. Environ Toxicol Chem 15: 592-596.
			Bucheli 1995	Abs Found E-F (ML Precision)	Bucheli, TDF, K. (1995). INDUCTION OF CYTOCHROME-P450 AS A BIOMARKER FOR ENVIRONMENTAL CONTAMINATION IN AQUATIC ECOSYSTEMS. Crit Rev Environ Sci Tech 25: 201-268.
			Bukovjan and V. Bukovjanova 1992	Abs Found E-F (ML Precision)	Bukovjan, KH, V. Bukovjanova, E. (1992). ORGANOCHLORINE COMPOUNDS AND POLYCHLORINATED-BIPHENYLS IN THE FATTY TISSUE OF HARE FROM CENTRAL BOHEMIA. 72: 339-341.
			Burbacher 2000	Abs Found E-F (ML Precision)	Burbacher, TMG, K. S. (2000). Methods for studying nonhuman primates in neurobehavioral toxicology and teratology. Neurotoxicol Teratol 22: 475-486.
			Burger 1998	Abs Found E-F (ML Precision)	Burger, J. (1998). Gender differences in attitudes about fish safety in a coastal population. J Toxicol Environ Health 53: 181-192.
			Burkhardt-Holm 2010	Abs Found E-F (ML Precision)	Burkhardt-Holm, P. (2010). Endocrine Disruptors and Water Quality: A State-of-the-Art Review. International Journal of Water Resources Development 26: 477-493.
			Bustnes et al. 2001	Abs Found E-F (ML Precision)	Bustnes, JOB, V. Erikstad, K. E. Mehlum, F. Skaare, J. U. (2001). Patterns of incubation and nest-site attentiveness in relation to organochlorine (PCB) contamination in glaucous gulls. J Appl Ecol 38: 791-801.
			Bustnes et al. 2002	Abs Found E-F (ML Precision)	Bustnes, JOF, I. Erikstad, K. E. Fjeld, M. Miland, O. O. Skaare, J. U. (2002). Blood concentration of organochlorine pollutants and wing feather asymmetry in Glaucous Gulls. Funct Ecol 16: 617-622.
			Bustnes et al. 2003	Abs Found E-F (ML Precision)	Bustnes, JOE, K. E. Skaare, J. U. Bakken, V. Mehlum, F. (2003). Ecological effects of organochlorine pollutants in the Arctic: A study of the Glaucous Gull. Ecol Appl 13: 504-515.
			Bustnes et al. 2007	Abs Found E-F (ML Precision)	Bustnes, JT, T. Varpe, O. Henden, J. A. Skaare, J. U. (2007). Reproductive performance and organochlorine pollutants in an Antarctic marine top predator: The south polar skua. Environ Int 33: 911-918.
			Byczkowski 1978	Abs Found E-F (ML Precision)	Byczkowski, JZT, J. (1978). Comparative study of respiratory chain inhibition by DDT and DDE in mammalian and plant mitochondria. Bull Environ Contam Toxicol 20: 505-512.
			Ca et al. 1998	Abs Found E-F (ML Precision)	Ca, CGK, M. Huici, A. Gadea, E. Ladona, M. Bosch, A. Bleda, M. (1998). Blood levels of polychlorinated dibenzodioxins, polychlorinated dibenzofurans and polychlorinated biphenyls in the general population of a Spanish Mediterranean city. Chemosphere 36: 419-426.
			Cakirogullari and D. Ucar 2010	Abs Found E-F (ML Precision)	Cakirogullari, GCK, D. Ucar, Y. (2010). Levels of polychlorinated dibenzo-p-dioxins, dibenzo-p-furans and polychlorinated biphenyls in farmed sea bass (Dicentrarchus labrax) and sea bream (Sparus aurata) from Turkey. Food Control 21: 1245-1249.
			Cakirogullari and Y. Kilic 2011	Abs Found E-F (ML Precision)	Cakirogullari, GU, Y. Kilic, D. (2011). PCDD, PCDF and PCB contamination in Atherina boyeri (Risso, 1810) from Turkey. Food Control 22: 67-71.
			Calabrese and D. A. Zhao 1995	Abs Found E-F (ML Precision)	Calabrese, EJL, D. A. Zhao, X. (1995). SUSCEPTIBILITY OF MINK TO METHEMOGLOBIN FORMATION. Bull Environ Contam Toxicol 55: 439-445.
			Call et al. 1976	Abs Found E-F (ML Precision)	Call, DJS, H. J. Binger, H. C. Bergeland, M. E. Ammann, B. D. Worman, J. J. (1976). DDE poisoning in wild great blue heron. Bull Environ Contam Toxicol 16: 310-313.
			Campagna et al. 2001	Abs Found E-F (ML Precision)	Campagna, CS, M. A. Ayotte, P. Bailey, J. L. (2001). Impaired maturation, fertilization, and embryonic development of porcine oocytes following exposure to an environmentally relevant organochlorine mixture. Biol Reprod 65: 554-560.
			Candelmo et al. 2010	Abs Found E-F (ML Precision)	Candelmo, ACD, A. Dockum, B. Weis, P. Weis, J. S. (2010). The Effect of Contaminated Prey on Feeding, Activity, and Growth of Young-of-the-Year Bluefish, Pomatomus saltatrix, in the Laboratory. Estuaries Coasts 33: 1025-1038.
			Cangiarella et al. 2008	Abs Found E-F (ML Precision)	Cangiarella, JG, A. Axelrod, D. Darvishian, F. Singh, B. Simsir, A. Roses, D. Mercado, C. (2008). Is surgical excision necessary for the management of atypical lobular hyperplasia and lobular carcinoma in situ diagnosed on core needle biopsy? Arch Pathol Lab Med 132: 979-983.
			Carlson 2006	Abs Found E-F (ML Precision)	Carlson, DLS, D. L. (2006). Results from the US Great Lakes fish monitoring program and effects of lake processes on bioaccumulative contaminant concentrations. J Great Lakes Res 32: 370-385.
			Carlson and I. Hites 2004	Abs Found E-F (ML Precision)	Carlson, DLB, I. Hites, R. A. (2004). Annual variations of pesticide concentrations in great lakes precipitation. Environ Sci Technol 38: 5290-5296.
			Carmignani et al. 1972	Abs Found E-F (ML Precision)	Carmignani, GMH, G. R. Miklas, H. Risebrough, R. W. Vreeland, . (1972). PCB residues in Atlantic zooplankton. (HAPAB/73/01317). Carmignani GM $; Harvey, GR; Miklas, H; Risebrough, RW; Vreeland.
			Carnevali et al. 2001	Abs Found E-F (ML Precision)	Carnevali, MDCG, S. Bonasoro, F. Patruno, M. Thorndyke, M. C. (2001). Regenerative response and endocrine disrupters in crinoid echinoderms: Arm regeneration in Antedon mediterranea after experimental exposure to polychlorinated biphenyls. J Exp Biol 204: 835-842.
			Carrer et al. 2005	Abs Found E-F (ML Precision)	Carrer, SC, G. Bocci, M. Barbanti, A. (2005). Modelling partitioning and distribution of micropollutants in the lagoon of Venice: a first step towards a comprehensive ecotoxicological model. Ecol Modell 184: 83-101.
			Carrera et al. 2002	Abs Found E-F (ML Precision)	Carrera, GF, P. Grimalt, J. O. Ventura, M. Camarero, L. Catalan, J. Nickus, U. Thies, H. Psenner, R. (2002). Atmospheric deposition of organochlorine compounds to remote high mountain lakes of Europe. Environ Sci Technol 36: 2581-2588.
			Carro et al. 2005	Abs Found E-F (ML Precision)	Carro, NG, I. Ignacio, M. Mouteira, A. (2005). Influence of raft rope depth and biological parameters on polychlorinated biphenyl levels in cultured mussels at Galicia coast (north-western Spain), and distribution patterns of PCBS in raft mussel. Fresen Environ Bull 14: 884-893.
			Carro et al. 2008	Abs Found E-F (ML Precision)	Carro, NG, I. Ignacio, M. Mouteira, A. (2008). Spatial and temporal trends of PCDDs and PCDFs in bivalve mollusc coming from Galicia (2000-2005). Possible relationship between biometric parameters and PCDDs and PCDFs levels. Chemosphere 73: 43-49.
			Carro et al. 2014	Abs Found E-F (ML Precision)	Carro, NG, I. Ignacio, M. Mouteira, A. (2014). CHARACTERIZATION OF LOSSES OF CHLORINATED POLLUTANTS DURING LYOPHILIZATION OF MUSSELS. Anal Lett 47: 2451-2460.
			Carvan et al. 1995	Abs Found E-F (ML Precision)	Carvan, MJF, L. P. Campbell, B. D. Busbee, D. L. (1995). EFFECTS OF BENZO(A)PYRENE AND TETRACHLORODIBENZO(P)DIOXIN ON FETAL DOLPHIN KIDNEY-CELLS - INHIBITION OF PROLIFERATION AND INITIATION OF DNA-DAMAGE. Chemosphere 30: 187-198.
			Casini et al. 2001	Abs Found E-F (ML Precision)	Casini, SF, M. C. Gavilan, J. F. Barra, R. Parra, O. Leonzio, C. Focardi, S. (2001). Porphyrin levels in excreta of sea birds of the Chilean coasts as nondestructive biomarker of exposure to environmental pollutants. Arch Environ Contam Toxicol 41: 65-72.
			Casini et al. 2001	Abs Found E-F (ML Precision)	Casini, SA, S. Fossi, M. C. Monaci, F. Focardi, S. (2001). Evaluation of environmental quality for the management of brackish wetlands: Use of bioindicators and biomarkers in the Pontine Lakes. 65-70.
			Castoldi et al. 2008	Abs Found E-F (ML Precision)	Castoldi, AF, Johansson, C, Onishchenko, N, et al. (2008). Human developmental neurotoxicity of methylmercury: Impact of variables and risk modifiers [Review]. Regul Toxicol Pharmacol 51: 201-214.
			Castoldi et al. 2008	Abs Found E-F (ML Precision)	Castoldi, AFO, N. Johansson, C. Coccini, T. Roda, E. Vahter, M. Ceccatelli, S. Manzo, L. (2008). Neurodevelopmental toxicity of methylmercury: Laboratory animal data and their contribution to human risk assessment. Regul Toxicol Pharmacol 51: 215-229.
			Castro-Jimenez et al. 2013	Abs Found E-F (ML Precision)	Castro-Jimenez, JR, G. Abalos, M. Parera, J. Dachs, J. Company, J. B. Calafat, A. Abad, E. (2013). Accumulation of dioxins in deep-sea crustaceans, fish and sediments from a submarine canyon (NW Mediterranean). Progress in Oceanography 118: 260-272.
			Ceccatelli and E. Moors 2010	Abs Found E-F (ML Precision)	Ceccatelli, SD, E. Moors, M. (2010). Methylmercury-induced neurotoxicity and apoptosis. Chem Biol Interact 188: 301-308.
			Cerna et al. 2003	Abs Found E-F (ML Precision)	Cerna, MS, J. Svobodnik, J. Grabic, R. Crhova, S. Kubinova, R. (2003). Monitoring of selected polyhalogenated hydrocarbons in breast milk: Czech Republic, 1994 to 2001. Fresen Environ Bull 12: 203-207.
			Chan and G. Harrison 1994	Abs Found E-F (ML Precision)	Chan, CHB, G. Harrison, B. (1994). WET DEPOSITION OF ORGANOCHLORINE PESTICIDES AND POLYCHLORINATED-BIPHENYLS TO THE GREAT-LAKES. J Great Lakes Res 20: 546-560.
			Chan and Z. Demontellano 1993	Abs Found E-F (ML Precision)	Chan, WKS, Z. Demontellano, P. R. O. (1993). DETERMINANTS OF PROTEIN MODIFICATION VERSUS HEME ALKYLATION - INACTIVATION OF CYTOCHROME-P450 1A1 BY 1-ETHYNYLPYRENE AND PHENYLACETYLENE. Chem Res Toxicol 6: 38-45.
			Chan et al. 2003	Abs Found E-F (ML Precision)	Chan, HMS, A. M. Ferran, A. Loupelle, C. Holloway, J. Weech, S. (2003). Impacts of mercury on freshwater fish-eating wildlife and humans. Hum Ecol Risk Assess 9: 867-883.
			Chang and P. Lee 2012	Abs Found E-F (ML Precision)	Chang, JL, P. Lee, C. C. (2012). Dietary Intake of PCDD/Fs and Dioxin-Like PCBs from Fresh Foods around Taiwan. J Food Drug Anal 20: 805-813.
			Charlier 2002	Abs Found E-F (ML Precision)	Charlier, CP, G. (2002). Environmental chemical pollution and risk of human exposure: the role of organochlorine pesticides. Ann Biol Clin (Paris) 60: 37-46.
			Cheevaporn and K. Tangkrock-Olan 2005	Abs Found E-F (ML Precision)	Cheevaporn, VD, K. Tangkrock-Olan, N. (2005). Environmental occurrence of organochlorines in the east coast of Thailand. J Health Sci 51: 80-88.
			Chen et al. 2005	Abs Found E-F (ML Precision)	Chen, HLL, P. C. Su, H. J. Guo, Y. L. Chen, C. H. Lee, C. C. (2005). Profile of PCDD/F levels in serum of general Taiwanese between different gender, age and smoking status. Sci Total Environ 337: 31-43.
			Chen et al. 2011	Abs Found E-F (ML Precision)	Chen, TL, X. Yan, J. Lu, S. Cen, K. (2011). Distribution of polychlorinated dibenzo-p-dioxins and dibenzofurans in ambient air of different regions in China. Atmos Environ 45: 6567-6575.
			Chhikara et al. 2010	Abs Found E-F (ML Precision)	Chhikara, SP, B. White, J. C. Dhankher, O. mP. (2010). Understanding the Physiological and Molecular Mechanism of Persistent Organic Pollutant Uptake and Detoxification in Cucurbit Species (Zucchini and Squash). Environ Sci Technol 44: 7295-7301.
			Chirulli et al. 2007	Abs Found E-F (ML Precision)	Chirulli, VM, L. Zaghini, A. Fiorio, R. Longo, V. Gervasi, P. G. (2007). Inducibility of AhR-regulated CYP genes by beta-naphthoflavone in the liver, lung, kidney and heart of the pig. Toxicology 240: 25-37.
			Choi et al. 2012	Abs Found E-F (ML Precision)	Choi, GHC, D. Hong, S. uM Kwon, O. hK Eun, H. Kim, J. Kim, J. (2012). Investigation on Polychlorinated Dibenzo-p-dioxins, Polychlorinated Dibenzofurans and Dioxin-like Polychlorinated Biphenyls in Korean Fruits and Dietary Intake Estimation. Han'gug Eung'yong Saengmyeong hwa Haghoeji 55: 423-427.
			Chovancova et al. 1994	Abs Found E-F (ML Precision)	Chovancova, JP, J. Kocan, A. Holoubek, I. (1994). PROJECT-TOCOEN - THE FATE OF SELECTED ORGANIC POLLUTANTS IN THE ENVIRONMENT .23. SAMPLING AND ANALYSIS OF PCBS, PCDDS AND PCDFS IN AMBIENT AIR IN BRATISLAVA. Toxicol Environ Chem 44: 73-80.
			Cicero et al. 2000	Abs Found E-F (ML Precision)	Cicero, AMF, M. G. Gabellini, M. Veschetti, E. (2000). Concentration and distribution of persistent organic pollutants (POPs) in harbour dredging sediments: A pilot study using a statistical approach for a more efficient characterisation and management. Environ Monit Assess 64: 607-616.
			Cipro et al. 2013	Abs Found E-F (ML Precision)	Cipro, CVZC, F. I. Taniguchi, S. Montone, R. C. (2013). Persistent organic pollutants in bird, fish and invertebrate samples from King George Island, Antarctica. Antarct Sci 25: 545-552.
			Coelhan 1998	Abs Found E-F (ML Precision)	Coelhan, MB, H. (1998). Levels of some organochlorine contaminants in fishes from Turkey. Fresen Environ Bull 7: 388-395.
			Coghlan 1999	Abs Found E-F (ML Precision)	Coghlan, MJK, M. E. (1999). Novel ligands of steroid hormone receptors. Expert Opin Ther Pat 9: 1523-1536.
			Colabuono et al. 2009	Abs Found E-F (ML Precision)	Colabuono, FIB, V. Domingues, B. S. Montone, R. C. (2009). Plastic ingestion by Procellariiformes in Southern Brazil. Mar Pollut Bull 58: 93-96.
			Colborn 1994	Abs Found E-F (ML Precision)	Colborn, T. (1994). THE WILDLIFE HUMAN CONNECTION - MODERNIZING RISK-DECISIONS. Environ Health Perspect 102: 55-59.
			Coleman et al. 1997	Abs Found E-F (ML Precision)	Coleman, PJL, R. G. M. Alcock, R. E. Jones, K. C. (1997). Observations on PAH, PCB, and PCDD/F trends in UK urban air, 1991-1995. Environ Sci Technol 31: 2120-2124.
			Collins 2009	Abs Found E-F (ML Precision)	Collins, CDW, N. J. (2009). PHYLOGENETIC VARIATION IN THE TOLERANCE AND UPTAKE OF ORGANIC CONTAMINANTS. Int J Phytoremediation 11: 623-639.
			Colombo et al. 2000	Abs Found E-F (ML Precision)	Colombo, JCB, C. Lenicov, M. Colautti, D. Landoni, P. Brochu, C. (2000). Detritivorous fish contamination in the Reo de la Plata estuary: a critical accumulation pathway in the cycle of anthropogenic compounds. Can J Fish Aquat Sci 57: 1139-1150.
			Cooper 2003	Abs Found E-F (ML Precision)	Cooper, ELR, P. (2003). Earthworm immunity: a model of immune competence. Pedobiologia 47: 676-688.
			Cornwell 1990	Abs Found E-F (ML Precision)	Cornwell, JCS, J. C. (1990). Toxic Substances in Submerged Aquatic Vegetation Beds. (NTIS/02978334_a). Cornwell, JC; Stevenson, JC.
			Corsi and A. Focardi 2004	Abs Found E-F (ML Precision)	Corsi, IM, A. Focardi, S. (2004). Mixed function oxidase activity and organochlorine levels in farmed sharpsnout seabream (Diplodus puntazzo) from two intensive aquaculture facilities. Aquaculture International 12: 357-375.
			Corsi et al. 2005	Abs Found E-F (ML Precision)	Corsi, IM, M. Badesso, A. Caruso, T. Borghesi, N. Bonacci, S. Iacocca, A. Focardi, S. (2005). Contamination and sub-lethal toxicological effects of persistent organic pollutants in the European eel (Anguilla anguilla) in the Orbetello lagoon (Tuscany, Italy). Hydrobiologia 550: 237-249.
			Corsolini and S. Focardi 2000	Abs Found E-F (ML Precision)	Corsolini, SA, S. Focardi, S. (2000). Presence of polychlorobiphenyls (PCBs) and coplanar congeners in the tissues of the Mediterranean loggerhead turtle Caretta caretta. Mar Pollut Bull 40: 952-960.
			Corsolini et al. 2003	Abs Found E-F (ML Precision)	Corsolini, SO, S. Ademollo, N. Minucci, G. Focardi, S. (2003). Persistent organic pollutants in stomach contents of Adelie penguins from Edmonson Point (Victoria Land, Antarctica). 296-300.
			Corsolini et al. 2003	Abs Found E-F (ML Precision)	Corsolini, SA, N. Romeo, T. Olmastroni, S. Focardi, S. (2003). Persistent organic pollutants in some species of a Ross Sea pelagic trophic web. Antarct Sci 15: 95-104.
			Cote 2011	Abs Found E-F (ML Precision)	Cote, L. (2011). Advances in Intelligent Systems Research Organisations Profiles and Management Values in a Crisis Management Situation Trans.). In (ed.).
			Courtland 2008	Abs Found E-F (ML Precision)	Courtland, R. (2008). Polar bear numbers set to fall. Nature 453: 432-433.
			Covaci 2002	Abs Found E-F (ML Precision)	Covaci, AG, K. (2002). Mineral oil and PCB/dioxin analysis in some European food contamination episodes. European Food Research and Technology 215: 51-54.
			Covaci and A. Schepens 2003	Abs Found E-F (ML Precision)	Covaci, AG, A. Schepens, P. (2003). Levels of persistent organochlorine pollutants (POPs) in soils from South Romania. Fresen Environ Bull 12: 94-102.
			Crimmins et al. 2013	Abs Found E-F (ML Precision)	Crimmins, BSP, J. J. Milligan, M. S. Holsen, T. M. (2013). Environmental Mass Spectrometry in the North American Great Lakes Fish Monitoring and Surveillance Program. Australian Journal of Chemistry 66: 798-806.
			Criswell 1999	Abs Found E-F (ML Precision)	Criswell, KAL-C, R. (1999). Lindane-induced inhibition of spontaneous contractions of pregnant rat uterus. Reprod Toxicol 13: 481-490.
			Cumanova and G. Orlova 2008	Abs Found E-F (ML Precision)	Cumanova, AG, G. Orlova, N. (2008). Nato Science for Peace and Security Series C - Environmental Security The fate of Persistent Organic Pollutants (POPs) in the environment Trans.). In (ed.).
			Cupr et al. 2010	Abs Found E-F (ML Precision)	Cupr, PB, T. Sanka, M. Klanova, J. Mikes, O. Holoubek, I. (2010). Soil burdens of persistent organic pollutants - Their levels, fate and risks Part III. Quantification of the soil burdens and related health risks in the Czech Republic. Sci Total Environ 408: 486-494.
			Dack 2000	Abs Found E-F (ML Precision)	Dack, SL, M. (2000). VTT SYMPOSIA The risk assessment of PCB contaminated soil and water - calculated and perceived risk Trans.). In (ed.).
			Daelemans et al. 1993	Abs Found E-F (ML Precision)	Daelemans, FFM, F. Lydersen, C. Schepens, P. J. C. (1993). MONO-ORTHO AND NON-ORTHO SUBSTITUTED PCBS IN ARCTIC RINGED SEAL (PHOCA-HISPIDA) FROM THE SVALBARD AREA - ANALYSIS AND DETERMINATION OF THEIR TOXIC THREAT. Chemosphere 27: 429-437.
			Daglioglu et al. 2013	Abs Found E-F (ML Precision)	Daglioglu, NA, R. Efeoglu, P. Inandiklioglu, N. Gulmen, M. K. Demirhan, O. (2013). Polychlorinated biphenyls and organochlorine pesticides in amniotic fluids of pregnant women in south-central Turkey. Toxicol Environ Chem 95: 954-961.
			Damstra 2002	Abs Found E-F (ML Precision)	Damstra, T. (2002). Potential effects of certain persistent organic pollutants and endocrine disrupting chemicals on the health of children. J Toxicol Clin Toxicol 40: 457-465.
			Dannenberger 1999	Abs Found E-F (ML Precision)	Dannenberger, DL, A. (1999). Occurence and transport of organic micro-contaminants in sediments of the Odra river estuarine system. Acta Hydrochim Hydrobiol 27: 303-307.
			Danzo 1998	Abs Found E-F (ML Precision)	Danzo, BJ. (1998). The effects of environmental hormones on reproduction. Cell Mol Life Sci 54: 1249-1264.
			Darolova 1994	Abs Found E-F (ML Precision)	Darolova, AB, I. (1994). POLYCHLORINATED BIPHENYL LEVELS IN EGGS OF LARUS-RIDIBUNDUS, RIPARIA-RIPARIA, LANIUS-COLLURIO AND CARDUELIS-CHLORIS FROM SELECTED SITES IN SLOVAKIA. Folia Zoologica 43: 231-236.
			Daubie et al. 2011	Abs Found E-F (ML Precision)	Daubie, SB, J. F. Lalonde, R. Schroeder, H. Rychen, G. (2011). Neurobehavioral and physiological effects of low doses of polybrominated diphenyl ether (PBDE)-99 in male adult rats. Toxicol Lett 204: 57-63.
			Davids et al. 2003	Abs Found E-F (ML Precision)	Davids, EZ, K. H. Tarazi, F. I. Baldessarini, R. J. (2003). Animal models of attention-deficit hyperactivity disorder. Brain Res Rev 42: 1-21.
			Davis et al. 2002	Abs Found E-F (ML Precision)	Davis, LCC-D, S. Zhang, Q. Z. Erickson, L. E. (2002). Benefits of vegetation for soils with organic contaminants. Crit Rev Plant Sci 21: 457-491.
			de Assuncao et al. 2005	Abs Found E-F (ML Precision)	de Assuncao, JVP, U. R. Bruns, R. E. Carvalho, L. R. F. (2005). Dioxins and furans in the atmosphere of Sao Paulo City, Brazil. Chemosphere 58: 1391-1398.
			de Bruin et al. 2007	Abs Found E-F (ML Precision)	de Bruin, TdR, H. van Bree, H. Duchateau, L. uc Cox, E. (2007). Cytokine mRNA expression in synovial fluid of affected and contralateral stifle joints and the left shoulder joint in dogs with unilateral disease of the stifle joint. Am J Vet Res 68: 953-961.
			De Pauw 2006	Abs Found E-F (ML Precision)	De Pauw, EM-R, G. (2006). Residues and contaminants in food: 25 years of progress in their analysis. IV. Dioxins and other contaminants. Methods based on mass spectrometry. 150: 163-166.
			De Rosa 2001	Abs Found E-F (ML Precision)	De Rosa, CTH, H. E. (2001). Sentinel human health indicators: A model for assessing human health status of vulnerable communities. Hum Ecol Risk Assess 7: 1419-1435.
			De Rosa et al. 2000	Abs Found E-F (ML Precision)	De Rosa, CTH, H. E. Cibulas, W. Jones, D. E. (2000). Neurodevelopmental effects: Making the case for biologic plausibility. Neurotoxicology 21: 979-987.
			de Solla et al. 2001	Abs Found E-F (ML Precision)	de Solla, SRB, C. A. Lickers, H. Jock, K. (2001). Organochlorine pesticides, PCBs, dibenzodioxin, and furan concentrations in common snapping turtle eggs (Chelydra seppentina serpentina) in Akwesasne, Mohawk territory, Ontario, Canada. Arch Environ Contam Toxicol 40: 410-417.
			Delbeke et al. 1995	Abs Found E-F (ML Precision)	Delbeke, KT, T. Delacruz, E. Sorgeloos, P. (1995). REDUCING VARIABILITY IN POLLUTION DATA - THE USE OF LIPID CLASSES FOR NORMALIZATION OF POLLUTION DATA IN MARINE BIOTA. Int J Environ Anal Chem 58: 147-162.
			Denison et al. 2006	Abs Found E-F (ML Precision)	Denison, MSH, D. Nagy, S. R. Zhao, B. in Baston, D. S. Hayashi, A. i Knockaert, M. Meijer, L. (2006). Indirubins as activators of the aryl hydrocarbon receptor signal transduction pathway. 157-167.
			Deswart et al. 1995	Abs Found E-F (ML Precision)	Deswart, RLR, P. S. Timmerman, H. H. Vos, H. W. Reijnders, P. J. H. Vos, J. G. Osterhaus, A. (1995). IMPAIRED CELLULAR IMMUNE-RESPONSE IN HARBOR SEALS (PHOCA-VITULINA) FEEDING ON ENVIRONMENTALLY CONTAMINATED HERRING. Clin Exp Immunol 101: 480-486.
			Dibiasio et al. 1991	Abs Found E-F (ML Precision)	Dibiasio, KWS, M. H. Shull, L. R. Overstreet, J. W. Hammock, B. D. Miller, M. G. (1991). XENOBIOTIC METABOLIZING ENZYME-ACTIVITIES IN RAT, MOUSE, MONKEY, AND HUMAN TESTES. Drug Metab Dispos 19: 227-232.
			Didomenico et al. 1993	Abs Found E-F (ML Precision)	Didomenico, AF, F. Fulgenzi, A. R. Iacovella, N. Larocca, C. Miniero, R. Rodriguez, F. Scottoditella, E. Silvestri, S. Tafani, P. Turrio, B. I. Volpi, F. (1993). POLYCHLORINATED BIPHENYL, DIBENZODIOXIN, AND DIBENZOFURAN OCCURRENCE IN THE GENERAL ENVIRONMENT IN ITALY. Chemosphere 27: 83-90.
			Dieber 2000	Abs Found E-F (ML Precision)	Dieber, FK, J. (2000). Dioxin and PCB content of Styrian pork and chicken fat. Dtsch Lebensm-Rundsch 96: 247-250.
			Dietz et al. 1995	Abs Found E-F (ML Precision)	Dietz, RB, E. W. Agger, C. T. Nielsen, C. O. (1995). ZINC, CADMIUM, MERCURY AND SELENIUM IN POLAR BEARS (URSUS-MARITIMUS) FROM CENTRAL EAST GREENLAND. Polar Biology 15: 175-185.
			Dietz et al. 2007	Abs Found E-F (ML Precision)	Dietz, RR, F. F. Sonne, C. Letcher, R. J. Backus, S. Born, E. W. Kirkegaard, M. Muir, D. C. G. (2007). Age and seasonal variability of polybrominated diphenyl ethers in free-ranging East Greenland polar bears (Ursus maritimus). Environ Pollut 146: 166-173.
			Dietz et al. 2008	Abs Found E-F (ML Precision)	Dietz, RB, R. Riget, F. F. Sonne, C. Born, E. W. (2008). Increasing perfluoroalkyl contaminants in east Greenland polar bears (Ursus maritimus): A new toxic threat to the Arctic bears. Environ Sci Technol 42: 2701-2707.
			Diletti et al. 2008	Abs Found E-F (ML Precision)	Diletti, GC, R. Conte, A. De Benedictis, A. Migliorati, G. Scortichini, G. (2008). Nato Science for Peace and Security Series C - Environmental Security Milk contamination from dioxins in Italy: Source identification and intervention strategies Trans.). In (ed.).
			Dip et al. 2008	Abs Found E-F (ML Precision)	Dip, RB, T. Wenger, D. Schmid, P. Naegeli, H. (2008). Genetic reprogramming of human mammary cells by environmental carcinogens released into breast milk. Chimia 62: 410-416.
			Dobrzynski et al. 2009	Abs Found E-F (ML Precision)	Dobrzynski, MC, I. Przywitowska, I. Kobierska-Brzoza, J. Czajczynska-Waszkiewicz, A. Soltan, E. Parulska, O. (2009). Effects of Dioxins in Environmental Pollution on Development of Tooth Disorders. Pol J Environ Stud 18: 319-323.
			Doering et al. 2013	Abs Found E-F (ML Precision)	Doering, JG, J. P. Wiseman, S. Hecker, M. (2013). Predicting the sensitivity of fishes to dioxin-like compounds: possible role of the aryl hydrocarbon receptor (AhR) ligand binding domain. Environ Sci Pollut Res Int 20: 1219-1224.
			Domingo et al. 1999	Abs Found E-F (ML Precision)	Domingo, JLS, M. Granero, S. Llobet, J. M. (1999). PCDDs and PCDFs in food samples from Catalonia, Spain. An assessment of dietary intake. Chemosphere 38: 3517-3528.
			Domingo et al. 2012	Abs Found E-F (ML Precision)	Domingo, JLP, G. Nadal, M. Schuhmacher, M. (2012). Dietary intake of polychlorinated dibenzo-p-dioxins and dibenzofurans (PCDD/Fs) by a population living in the vicinity of a hazardous waste incinerator. Assessment of the temporal trend. Environ Int 50: 22-30.
			Donnelly et al. 2006	Abs Found E-F (ML Precision)	Donnelly, BPN, A. J. Haupt, J. L. Dahlgren, L. A. (2006). Nucleotide structure of equine platelet-derived growth factor-A and -B and expression in horses with induced acute tendinitis. Am J Vet Res 67: 1218-1225.
			Douglas 2006	Abs Found E-F (ML Precision)	Douglas, VK. (2006). Childbirth among the Canadian Inuit: A review of the clinical and cultural literature. Int J Circumpolar Health 65: 117-132.
			Dragan et al. 2006	Abs Found E-F (ML Precision)	Dragan, DC-M, S. Dirtu, A. C. Mocanu, R. Van Vaeck, L. uc Covaci, A. (2006). Occurrence of organochlorine pesticides and polychlorinated biphenyls in soils and sediments from Eastern Romania. Int J Environ Anal Chem 86: 833-842.
			Drobna et al. 2011	Abs Found E-F (ML Precision)	Drobna, BF, A. Conka, K. Chovancova, J. Doemoetoerova, M. Wimmerova, S. Sovcikova, E. va Kocan, A. (2011). Differences between dioxin-like PCB, non-dioxin-like PCB, polychlorinated dibenzo-p-dioxin and dibenzofuran intake from human milk and infant milk formula by infants in the Michalovce district (Slovakia). J Food Nutr Res (Bratislava) 50: 106-117.
			Duarte-Davidson and S. C. Jones 1994	Abs Found E-F (ML Precision)	Duarte-Davidson, RW, S. C. Jones, K. C. (1994). PCBs and other organochlorines in human tissue samples from the Welsh population: II--Milk. Environ Pollut 84: 79-87.
			Duca 2008	Abs Found E-F (ML Precision)	Duca, GB, I. on. (2008). Nato Science for Peace and Security Series C - Environmental Security Persistent Organic Pollutants (POPs) in the Republic of Moldova: Problems and solutions Trans.). In (ed.).
			Ducrot 1996	Abs Found E-F (ML Precision)	Ducrot, CM, C. (1996). Toxic chemical hazard due to agronomic use of sewage sludge. A review. Rev Med Vet 147: 439-444.
			Dufour et al. 2001	Abs Found E-F (ML Precision)	Dufour, EG, D. Corvi, C. Khim-Heang, S. Mariotti, A. (2001). Assessment of the contaminant concentration variability among Lake Geneva arctic char using stable isotopic composition (delta N-15 and delta C-13). Environ Toxicol 16: 185-191.
			Duhaime et al. 2004	Abs Found E-F (ML Precision)	Duhaime, GC, M. Frechette, P. Robichaud, V. Proulx, S. (2004). The impact of dietary changes among the Inuit of Nunavik (Canada): A socioeconomic assessment of possible public health recommendations dealing with food contamination. Risk Anal 24: 1007-1018.
			Duinker and D. E. Petrick 1991	Abs Found E-F (ML Precision)	Duinker, JCS, D. E. Petrick, G. (1991). ANALYSIS AND INTERPRETATION OF CHLOROBIPHENYLS - POSSIBILITIES AND PROBLEMS. Chemosphere 23: 1009-1028.
			Durell 1998	Abs Found E-F (ML Precision)	Durell, GSL, R. D. (1998). PCB levels at 26 New York City and New Jersey WPCPs that discharge to the New York New Jersey Harbor Estuary. Environ Sci Technol 32: 1022-1031.
			Dvorak et al. 2010	Abs Found E-F (ML Precision)	Dvorak, P, Benova, K, Zd'arsky, M, et al. (2010). Use of the Crustacean Artemia franciscana for Alternative Biotests. 79: S47-S53.
			Dykstra et al. 2001	Abs Found E-F (ML Precision)	Dykstra, CRM, M. W. Stromborg, K. L. Warnke, D. K. Bowerman, W. W. Best, D. A. (2001). Association of low reproductive rates and high contaminant levels in bald eagles on Green Bay, Lake Michigan. J Great Lakes Res 27: 239-251.
			Dzantor 2007	Abs Found E-F (ML Precision)	Dzantor, EK. (2007). Phytoremediation: the state of rhizosphere 'engineering' for accelerated rhizodegradation of xenobiotic contaminants. J Chem Tech Biotechnol 82: 228-232.
			Eggen 2003	Abs Found E-F (ML Precision)	Eggen, RILS, H. (2003). The potential of mechanism-based bioanalytical tools in ecotoxicological exposure and effect assessment. Anal Bioanal Chem 377: 386-396.
			Ejaz et al. 2004	Abs Found E-F (ML Precision)	Ejaz, SA, W. Lim, C. W. Lee, J. J. Hussain, I. (2004). Endocrine disrupting pesticides: A leading cause of cancer among rural people in Pakistan. Exp Oncol 26: 98-105.
			Eljarrat 2003	Abs Found E-F (ML Precision)	Eljarrat, EB, D. (2003). Priority lists for persistent organic pollutants and emerging contaminants based on their relative toxic potency in environmental samples. Trends Analyt Chem 22: 655-665.
			Eljarrat and P. Barcelo 2008	Abs Found E-F (ML Precision)	Eljarrat, EG, P. Barcelo, D. (2008). Enantiomeric determination of chiral persistent organic pollutants and their metabolites. Trends Analyt Chem 27: 847-861.
			Elling and L. N. Unruh 1994	Abs Found E-F (ML Precision)	Elling, JWK, L. N. Unruh, W. P. (1994). AUTOMATED DATA INTERPRETATION IN AN AUTOMATED ENVIRONMENTAL LABORATORY. Laboratory Robotics and Automation 6: 73-78.
			Ellisor et al. 2013	Abs Found E-F (ML Precision)	Ellisor, DM, W. Koopman, H. Schwacke, L. McFee, W. Kucklick, J. (2013). The distribution and stratification of persistent organic pollutants and fatty acids in bottlenose dolphin (Tursiops truncatus) blubber. Sci Total Environ 463: 581-588.
			Elton and M. J. Fry 2000	Abs Found E-F (ML Precision)	Elton, RCG, M. J. Fry, J. R. (2000). Glutathione depletion in a liver microsomal assay as an in vitro biomarker for reactive metabolite formation. Biomarkers 5: 285-294.
			Eltzer 1993	Abs Found E-F (ML Precision)	Eltzer, BD. (1993). COMPARISON OF POINT AND NONPOINT SOURCES OF POLYCHLORINATED DIBENZO-P-DIOXINS AND POLYCHLORINATED DIBENZOFURANS TO SEDIMENTS OF THE HOUSATONIC RIVER. Environ Sci Technol 27: 1632-1637.
			Ennaceur 2010	Abs Found E-F (ML Precision)	Ennaceur, SD, M. R. (2010). Serum organochlorine pesticide and polychlorinated biphenyl levels measured in delivering women from different locations in Tunisia. Int J Environ Anal Chem 90: 821-828.
			Erdmann et al. 2013	Abs Found E-F (ML Precision)	Erdmann, SED, R. Sonne, C. Bechshoft, T. O. Vorkamp, K. Letcher, R. J. Long, M. Bonefeld-Jorgensen, E. (2013). Xenoestrogenic and dioxin-like activity in blood of East Greenland polar bears (Ursus maritimus). Chemosphere 92: 583-591.
			Esposito et al. 2010	Abs Found E-F (ML Precision)	Esposito, MS, F. P. Cavallo, S. Pellicano, R. Gallo, P. Colarusso, G. D'Ambrosio, R. Baldi, L. Iovane, G. Serpe, L. (2010). A survey of dioxins (PCDDs and PCDFs) and dioxin-like PCBs in sheep and goat milk from Campania, Italy. Food Addit Contam Part B Surveill 3: 58-63.
			Exo and P. H. Sommer 1998	Abs Found E-F (ML Precision)	Exo, KMB, P. H. Sommer, U. (1998). Environmental chemicals in eggs of inland and Wadden Sea breeding Oystercatchers (Haematopus ostralegus). 139: 401-405.
			Ezemonye 2006	Abs Found E-F (ML Precision)	Ezemonye, LI, N. (2006). Concentrations and distribution of polychlorinated biphenyls (PCBs) in aquatic environment of niger delta of Nigeria (water and sediments). Discovery and Innovation 18: 160-169.
			Faengmark et al. 1994	Abs Found E-F (ML Precision)	Faengmark, IS, B. Berge, N. Rappe, C. (1994). Influence of Postcombustion Temperature Profiles on the Formation of PCDDs, PCDFs, PCBzs, and PCBs in a Pilot Incinerator. Environ Sci Technol 28: 624-629.
			Falandysz and K. Gucia 2001	Abs Found E-F (ML Precision)	Falandysz, JS, K. Gucia, M. (2001). Intake of hexachlorobenzene with food in Poland. Pol J Environ Stud 10: 155-160.
			Falandysz et al. 1994	Abs Found E-F (ML Precision)	Falandysz, JK, K. Tanabe, S. Tatsukawa, R. (1994). ORGANOCHLORINE PESTICIDES AND POLYCHLORINATED-BIPHENYLS IN COD-LIVER OILS - NORTH-ATLANTIC, NORWEGIAN SEA, NORTH-SEA AND BALTIC SEA. Ambio 23: 288-293.
			Falandysz et al. 2003	Abs Found E-F (ML Precision)	Falandysz, JW, B. Strandberg, L. Strandberg, B. V. Orlikowska, A. Puzyn, T. Bergqvist, P. A. Rappe, C. (2003). Polychlorinated biphenyls (PCBs) in black cormorants breeding at the coast of the Gulf of Gdansk, Baltic Sea. Fresen Environ Bull 12: 127-142.
			Falandysz et al. 2004	Abs Found E-F (ML Precision)	Falandysz, JW, B. Warzocha, J. Barska, I. Garbacik-Wesolowska, A. Szefer, P. (2004). Organochlorine pesticides and PCBs in perch Perca fluviatilis from the Odra/Oder river estuary, Baltic Sea. Food Chem 87: 17-23.
			Faller and G. Wurster 2001	Abs Found E-F (ML Precision)	Faller, HO, G. Wurster, U. (2001). Exposure to hazardous substances during the recycling of old electrical/electronic devices? Gefahrst Reinhalt Luft 61: 175-180.
			Fan et al. 2005	Abs Found E-F (ML Precision)	Fan, KSC, T. C. Ni, S. P. Lee, C. H. (2005). Transboundary hazardous waste management. Part 1: waste management policy of importing countries. Waste Manag Res 23: 505-513.
			Fang et al. 2007	Abs Found E-F (ML Precision)	Fang, LZ, M. Zhang, B. Gao, L. Liu, W. Zhao, X. (2007). Polychlorinated dibenzo-p-dioxins and dibenzofurans in eggs of eight avian species from Dongting Lake, China. Chemosphere 69: 411-421.
			Fang et al. 2008	Abs Found E-F (ML Precision)	Fang, UZ, M. Xiao, K. e Yang, Y. (2008). Tissue-dependent distribution and bioaccumulation of polychlorinated dibenzo-p-dioxins and dibenzofurans in vegetation samples collected from Dongting Lake, China. Environ Toxicol Chem 27: 49-56.
			Faroon et al. 1995	Abs Found E-F (ML Precision)	Faroon, OK, S. Smith, L. Derosa, C. (1995). ATSDR evaluation of health effects of chemicals .2. Mirex and chlordecone: Health effects, toxicokinetics, human exposure, and environmental fate. Toxicol Ind Health 11: 1-203.
			Fattore et al. 2002	Abs Found E-F (ML Precision)	Fattore, EV, L. Mariani, G. Guzzi, A. Benfenati, E. Fanelli, R. (2002). Polychlorinated dibenzo-p-dioxins and dibenzofurans in River Po sediments. Chemosphere 49: 749-754.
			Fernandes et al. 2009	Abs Found E-F (ML Precision)	Fernandes, ARM, D. N. Rose, M. Knowles, T. G. White, S. Gem, M. (2009). Occurrence of dioxins (PCDDs, PCDFs) and polychlorinated biphenyls (PCBs) in wild, farmed and processed fish, and shellfish. Food Addit Contam Part B Surveill 2: 15-20.
			Fernandez et al. 1993	Abs Found E-F (ML Precision)	Fernandez, MAH, L. M. Ibanez, C. Gonzalez, M. J. Guillen, A. Perez, J. L. (1993). CONGENERS OF PCBS IN 3 BAT SPECIES FROM SPAIN. Chemosphere 26: 1085-1097.
			Ferrario 2000	Abs Found E-F (ML Precision)	Ferrario, JB, C. (2000). The concentration and distribution of 2,3,7,8-dibenzo-p-dioxins/-furans in chickens. Chemosphere 40: 221-224.
			Fiedler et al. 1996	Abs Found E-F (ML Precision)	Fiedler, NF, R. G. Jacobson, J. Rahill, A. Wetherell, A. (1996). The assessment of neurobehavioral toxicity: SGOMSEC Joint Report. Environ Health Perspect 104: 179-191.
			Finley and P. K. Kirman 2000	Abs Found E-F (ML Precision)	Finley, BLS, P. K. Kirman, C. (2000). PCBs in passaic river sediments: Some analytical considerations. Int J Phytoremediation 9: 167-179.
			Fisher et al. 2008	Abs Found E-F (ML Precision)	Fisher, MAE, R. Mehne, C. Means, J. C. Delong, C. Mihalko, D. Ide, C. F. (2008). Liver cyp1A protein expression and pigmented macrophage aggregates as indicators of polychlorinated biphenyl exposure in carp Cyprinus carpio L. from the Kalamazoo River Superfund site, Michigan. J Fish Biol 72: 1960-1975.
			Fisk et al. 1996	Abs Found E-F (ML Precision)	Fisk, ATC, C. D. Bergman, A. Muir, D. C. G. (1996). Dietary accumulation of C-12- and C-16-chlorinated alkanes by juvenile rainbow trout (Oncorhynchus mykiss). Environ Toxicol Chem 15: 1775-1782.
			Fisk et al. 2002	Abs Found E-F (ML Precision)	Fisk, ATH, M. Hobson, K. A. Duffe, J. Moisey, J. Norstrom, R. J. (2002). Persistent organochlorine contaminants and enantiomeric signatures of chiral pollutants in ringed seals (Phoca hispida) collected on the east and west side of the Northwater Polynya, Canadian Arctic. Arch Environ Contam Toxicol 42: 118-126.
			Focant et al. 2002	Abs Found E-F (ML Precision)	Focant, JFP, C. Douny, C. Scippo, M. L. De Pauw, E. Maghuin-Rogister, G. (2002). Assesment of the situation, three years later, on 'the Belgian Dioxin Crisis'. Probable impact on the health of the Belgian population. 146: 321-327.
			Focardi et al. 1992	Abs Found E-F (ML Precision)	Focardi, SF, C. Lari, L. Marsili, L. Leonzio, C. Casini, S. (1992). INDUCTION OF MIXED-FUNCTION OXIDASE (MFO) SYSTEM IN 2 SPECIES OF ANTARCTIC FISH FROM TERRA-NOVA BAY (ROSS SEA) - INDUCTION OF MFO ACTIVITY IN ANTARCTIC FISH. Polar Biology 12: 721-725.
			Fontcuberta et al. 2009	Abs Found E-F (ML Precision)	Fontcuberta, MA, J. F. Villalbi, J. R. Martinez, M. Serrahima, E. Centrich, F. Abalos, M. Abad, E. Duran, J. Casas, C. (2009). Surveillance of dioxins and polychlorinated biphenyls (PCBs) in food commercialized in Barcelona, Spain. Food Addit Contam Part B Surveill 2: 66-73.
			Fossi 2003	Abs Found E-F (ML Precision)	Fossi, MCM, L. (2003). Effects of endocrine disruptors in aquatic mammals. Pure Appl Chem 75: 2235-2247.
			Fossi et al. 2002	Abs Found E-F (ML Precision)	Fossi, MCB, J. F. Di Mento, R. Marsili, L. Casini, S. Neri, G. Mori, G. Ancora, S. Leonzio, C. Minutoli, R. de Sciara, G. N. (2002). Multi-trial biomarker approach in Meganyctiphanes norvegica: a potential early indicator of health status of the Mediterranean "whale sanctuary". Mar Environ Res 54: 761-767.
			Fossi et al. 2014	Abs Found E-F (ML Precision)	Fossi, MCC, S. Maltese, S. Panti, C. Spinsanti, G. Marsili, L. (2014). An "ex vivo" Model to Evaluate Toxicological Responses to Mixtures of Contaminants in Cetaceans: Integumentum Biopsy Slices. Environ Toxicol 29: 1107-1121.
			Foster et al. 2010	Abs Found E-F (ML Precision)	Foster, KLW, S. W. Mackay, D. on Mallory, M. L. Blais, J. M. (2010). Preliminary Assessment of Avian Stomach Oils: A Vector of Contaminants to Chicks and Potential for Diet Analysis and Biomonitoring. Environ Sci Technol 44: 6869-6874.
			Fouial-Djebbar and A. Y. B. H. Budzinski 2010	Abs Found E-F (ML Precision)	Fouial-Djebbar, DA, A. Y. B. H. Budzinski, H. (2010). Determination of organochlorine compounds in coastal marine sediments from the southern west of the Mediterranean Sea. Int J Environ Sci Tech 7: 271-280.
			Fouial-Djebbar et al. 2011	Abs Found E-F (ML Precision)	Fouial-Djebbar, DD, R. Badjah-Hadj-Ahmed, A. Y. Budzinski, H. (2011). LEVEL OF POLYCHLORINATED BIPHENYLS IN MARINE ENVIRONMENT OF ALGIERS BAY, ALGERIA. Anal Lett 44: 2438-2456.
			Fox and M. C. Brook 2005	Abs Found E-F (ML Precision)	Fox, GAM, M. C. Brook, R. W. (2005). Are current contaminant concentrations in eggs and breeding female Lesser Scaup of concern? Condor 107: 50-61.
			Fox et al. 1991	Abs Found E-F (ML Precision)	Fox, GAC, B. Hayakawa, E. Weseloh, D. V. Ludwig, J. P. Kubiak, T. J. Erdman, T. C. (1991). REPRODUCTIVE OUTCOMES IN COLONIAL FISH-EATING BIRDS - A BIOMARKER FOR DEVELOPMENTAL TOXICANTS IN GREAT-LAKES FOOD-CHAINS .2. SPATIAL VARIATION IN THE OCCURRENCE AND PREVALENCE OF BILL DEFECTS IN YOUNG DOUBLE-CRESTED CORMORANTS IN THE GREAT-LAKES, 1979-1987. J Great Lakes Res 17: 158-167.
[truncated: 10,174 more rows]

## Sheet: S1F. SWIFT Prioritization
Table S1F. Studies Prioritized Using SWIFT Active-Screener
[truncated: 4,043 more rows]

[truncated: 4 more sheets: Seeds_HERO link, S1G, S1H. Screening Categories, S1I. Supplemental Categories, S1J. Evidence Database]
